# Supplementary material for: Sex-dependent gene co-expression in the human body
Source: Sci Rep. 2021 Sep 21;11:18758. doi: 10.1038/s41598-021-98059-9 (PMC8455523; doi:10.1038/s41598-021-98059-9)
Supplement: Supplementary file 2 — Supplementary Information 2. [file 41598_2021_98059_MOESM2_ESM.xlsx]

## Sheet: Title
SUPPLEMENTAL DATASET
Sex-dependent gene co-expression in the human body
Robin J.G. Hartman1, PhD; Michal Mokry1,2, MD PhD; Gerard Pasterkamp2, MD PhD; Hester M. den Ruijter1, PhD
1 Laboratory of Experimental Cardiology, University Medical Center Utrecht, University Utrecht, Utrecht, The Netherlands;
2 Central Diagnostics Laboratory, University Medical Center Utrecht, University Utrecht, Utrecht, The Netherlands
Heading	Goal
Samples per tissue	Showing the sample size per tissue and the number of samples that were removed because of QC
Male bias	Genes that show male-biased gene co-expression
Female bias	Genes that show female-biased gene coexpression
FDA drugs and sex-bias	Sex-biased genes and their FDA drug
Genelists	FDA drug gene list (ENSEMBL id)

## Sheet: Samples per tissue
	No correction		After RIN > 6		More than 80 samples both sexes
Tissue	Male	Female	Male	Female
Adipose - Subcutaneous	445	218	389	187	1
Adipose - Visceral (Omentum)	371	170	328	151	1
Adrenal Gland	157	101	138	91	1
Artery - Aorta	279	153	241	136	1
Artery - Coronary	146	94	116	82	1
Artery - Tibial	454	209	413	196	1
Bladder	14	7	7	5	0
Brain - Amygdala	107	45	85	37	0
Brain - Anterior cingulate cortex (BA24)	128	48	98	38	0
Brain - Caudate (basal ganglia)	183	63	163	57	0
Brain - Cerebellar Hemisphere	157	58	144	56	0
Brain - Cerebellum	174	67	155	62	0
Brain - Cortex	181	74	143	57	0
Brain - Frontal Cortex (BA9)	153	56	136	46	0
Brain - Hippocampus	143	54	115	43	0
Brain - Hypothalamus	147	55	124	46	0
Brain - Nucleus accumbens (basal ganglia)	182	64	158	55	0
Brain - Putamen (basal ganglia)	156	49	130	41	0
Brain - Spinal cord (cervical c-1)	102	57	90	49	0
Brain - Substantia nigra	101	38	67	29	0
Breast - Mammary Tissue	291	168	222	142	1
Cells - Cultured fibroblasts	330	174	330	174	1
Cells - EBV-transformed lymphocytes	112	62	112	62	0
Cells - Leukemia cell line (CML)	0	0	0	0	0
Cervix - Ectocervix	0	9	0	6	0
Cervix - Endocervix	0	10	0	6	0
Colon - Sigmoid	240	133	190	110	1
Colon - Transverse	259	147	209	130	1
Esophagus - Gastroesophageal Junction	251	124	199	110	1
Esophagus - Mucosa	363	192	332	185	1
Esophagus - Muscularis	338	177	288	158	1
Fallopian Tube	0	9	0	7	0
Heart - Atrial Appendage	293	136	271	126	1
Heart - Left Ventricle	294	138	235	118	1
Kidney - Cortex	66	19	36	10	0
Kidney - Medulla	3	1	0	0	0
Liver	161	65	118	58	0
Lung	395	183	348	157	1
Minor Salivary Gland	115	47	115	46	0
Muscle - Skeletal	543	260	538	256	1
Nerve - Tibial	419	200	361	168	1
Ovary	0	180	0	159	0
Pancreas	207	121	183	108	1
Pituitary	204	79	178	66	0
Prostate	245	0	174	0	0
Skin - Not Sun Exposed (Suprapubic)	411	193	375	176	1
Skin - Sun Exposed (Lower leg)	467	234	437	217	1
Small Intestine - Terminal Ileum	120	67	108	65	0
Spleen	154	87	121	69	0
Stomach	227	132	189	109	1
Testis	361	0	285	0	0
Thyroid	434	219	368	183	1
Uterus	0	142	0	126	0
Vagina	0	156	0	135	0
Whole Blood	501	254	496	250	1

## Sheet: Male bias
Symbol	Ensembl	Chromosome	Tissue	SexbiasCallNr
CCL26	ENSG00000006606	7	Adipose - Subcutaneous	84		Column name
SLC11A1	ENSG00000018280	2	Adipose - Subcutaneous	68		Symbol	Gene symbol of sex-biased gene
ELN	ENSG00000049540	7	Adipose - Subcutaneous	82		Ensembl	Ensembl ID of sex-biased gene
CHI3L2	ENSG00000064886	1	Adipose - Subcutaneous	36		Chromosome	Chromosome
PYGM	ENSG00000068976	11	Adipose - Subcutaneous	73		Tissue	What tissue was the sex-bias found in
DDX43	ENSG00000080007	6	Adipose - Subcutaneous	76		SexbiasCallNr	How often is the gene called sex-biased out of the 100 different permutations
SNX10	ENSG00000086300	7	Adipose - Subcutaneous	21
SLC5A4	ENSG00000100191	22	Adipose - Subcutaneous	24
APOL4	ENSG00000100336	22	Adipose - Subcutaneous	22
GLI1	ENSG00000111087	12	Adipose - Subcutaneous	61
MDFI	ENSG00000112559	6	Adipose - Subcutaneous	27
TFCP2L1	ENSG00000115112	2	Adipose - Subcutaneous	100
IGSF21	ENSG00000117154	1	Adipose - Subcutaneous	97
CDC20	ENSG00000117399	1	Adipose - Subcutaneous	78
TMIGD3	ENSG00000121933	1	Adipose - Subcutaneous	69
LDB3	ENSG00000122367	10	Adipose - Subcutaneous	49
HOXC12	ENSG00000123407	12	Adipose - Subcutaneous	23
	ENSG00000123965		Adipose - Subcutaneous	58
MT1G	ENSG00000125144	16	Adipose - Subcutaneous	84
MASP1	ENSG00000127241	3	Adipose - Subcutaneous	49
IL17B	ENSG00000127743	5	Adipose - Subcutaneous	74
CHAC1	ENSG00000128965	15	Adipose - Subcutaneous	68
FHOD3	ENSG00000134775	18	Adipose - Subcutaneous	64
C5AR2	ENSG00000134830	19	Adipose - Subcutaneous	95
TUBB2B	ENSG00000137285	6	Adipose - Subcutaneous	33
SIGLEC10	ENSG00000142512	19	Adipose - Subcutaneous	32
S100A8	ENSG00000143546	1	Adipose - Subcutaneous	76
AFF3	ENSG00000144218	2	Adipose - Subcutaneous	91
TMEM236	ENSG00000148483	10	Adipose - Subcutaneous	27
ADAM12	ENSG00000148848	10	Adipose - Subcutaneous	63
FADS1	ENSG00000149485	11	Adipose - Subcutaneous	26
ZP1	ENSG00000149506	11	Adipose - Subcutaneous	48
MMP3	ENSG00000149968	11	Adipose - Subcutaneous	100
C16orf89	ENSG00000153446	16	Adipose - Subcutaneous	23
GOLGA7B	ENSG00000155265	10	Adipose - Subcutaneous	95
CABP1	ENSG00000157782	12	Adipose - Subcutaneous	90
CD1C	ENSG00000158481	1	Adipose - Subcutaneous	49
HK2	ENSG00000159399	2	Adipose - Subcutaneous	58
GS	ENSG00000161653	17	Adipose - Subcutaneous	29
	ENSG00000162840		Adipose - Subcutaneous	23
S100A9	ENSG00000163220	1	Adipose - Subcutaneous	91
PTX3	ENSG00000163661	3	Adipose - Subcutaneous	35
ISLR2	ENSG00000167178	15	Adipose - Subcutaneous	61
SERPINF2	ENSG00000167711	17	Adipose - Subcutaneous	62
RSE2	ENSG00000169385	14	Adipose - Subcutaneous	33
FPR1	ENSG00000171051	19	Adipose - Subcutaneous	61
KCNK3	ENSG00000171303	2	Adipose - Subcutaneous	68
PCSK1	ENSG00000175426	5	Adipose - Subcutaneous	95
MSC	ENSG00000178860	8	Adipose - Subcutaneous	100
PENK	ENSG00000181195	8	Adipose - Subcutaneous	30
NTM	ENSG00000182667	11	Adipose - Subcutaneous	46
KLRC4	ENSG00000183542	12	Adipose - Subcutaneous	31
KCNQ3	ENSG00000184156	8	Adipose - Subcutaneous	23
SOCS1	ENSG00000185338	16	Adipose - Subcutaneous	82
CYP27C1	ENSG00000186684	2	Adipose - Subcutaneous	49
KRT16	ENSG00000186832	17	Adipose - Subcutaneous	100
PLA2G2A	ENSG00000188257	1	Adipose - Subcutaneous	76
MFAP5	ENSG00000197614	12	Adipose - Subcutaneous	26
SNORD35A	ENSG00000200259	19	Adipose - Subcutaneous	50
SNORD14B	ENSG00000201403	11	Adipose - Subcutaneous	21
	ENSG00000202078		Adipose - Subcutaneous	36
	ENSG00000202343		Adipose - Subcutaneous	98
	ENSG00000203886		Adipose - Subcutaneous	86
GPR20	ENSG00000204882	8	Adipose - Subcutaneous	75
ZDHHC11B	ENSG00000206077	5	Adipose - Subcutaneous	45
SNORA75	ENSG00000206885	2	Adipose - Subcutaneous	21
MIR570	ENSG00000207650	3	Adipose - Subcutaneous	34
	ENSG00000212175		Adipose - Subcutaneous	86
MS4A4E	ENSG00000214787	11	Adipose - Subcutaneous	74
SNORD23	ENSG00000221803	19	Adipose - Subcutaneous	86
	ENSG00000225178		Adipose - Subcutaneous	25
	ENSG00000227329		Adipose - Subcutaneous	32
EMC1-AS1	ENSG00000230424	1	Adipose - Subcutaneous	44
	ENSG00000230521		Adipose - Subcutaneous	100
	ENSG00000230928		Adipose - Subcutaneous	95
LOC102724323	ENSG00000231964	10	Adipose - Subcutaneous	73
	ENSG00000232324		Adipose - Subcutaneous	41
	ENSG00000234147		Adipose - Subcutaneous	61
	ENSG00000234617		Adipose - Subcutaneous	96
	ENSG00000238123		Adipose - Subcutaneous	99
RN7SL244P	ENSG00000242865	6	Adipose - Subcutaneous	92
	ENSG00000244682		Adipose - Subcutaneous	27
	ENSG00000249646		Adipose - Subcutaneous	92
RN7SKP70	ENSG00000252464	5	Adipose - Subcutaneous	95
	ENSG00000254483		Adipose - Subcutaneous	47
	ENSG00000255142		Adipose - Subcutaneous	32
	ENSG00000255495		Adipose - Subcutaneous	23
	ENSG00000255967		Adipose - Subcutaneous	65
HP	ENSG00000257017	16	Adipose - Subcutaneous	82
	ENSG00000259318		Adipose - Subcutaneous	80
	ENSG00000261472		Adipose - Subcutaneous	33
	ENSG00000267279		Adipose - Subcutaneous	70
	ENSG00000267340		Adipose - Subcutaneous	54
	ENSG00000269894		Adipose - Subcutaneous	90
	ENSG00000269921		Adipose - Subcutaneous	25
	ENSG00000270093		Adipose - Subcutaneous	37
LOC115308161	ENSG00000271551	6	Adipose - Subcutaneous	25
	ENSG00000271725		Adipose - Subcutaneous	24
	ENSG00000271959		Adipose - Subcutaneous	27
	ENSG00000272444		Adipose - Subcutaneous	92
	ENSG00000272512		Adipose - Subcutaneous	67
	ENSG00000272656		Adipose - Subcutaneous	94
	ENSG00000273123		Adipose - Subcutaneous	96
CNNM3-DT	ENSG00000273265	2	Adipose - Subcutaneous	86
	ENSG00000273893		Adipose - Subcutaneous	35
	ENSG00000274312		Adipose - Subcutaneous	100
RPL7AP45	ENSG00000275160	9	Adipose - Subcutaneous	58
	ENSG00000277039		Adipose - Subcutaneous	50
	ENSG00000278925		Adipose - Subcutaneous	65
	ENSG00000279140		Adipose - Subcutaneous	30
	ENSG00000279208		Adipose - Subcutaneous	75
CCDC163	ENSG00000280670	1	Adipose - Subcutaneous	24
	ENSG00000281468		Adipose - Subcutaneous	70
LOC101927825	ENSG00000282556	11	Adipose - Subcutaneous	64
TNMD	ENSG00000000005	X	Adipose - Visceral (Omentum)	22
CD22	ENSG00000012124	19	Adipose - Visceral (Omentum)	40
DDX11	ENSG00000013573	12	Adipose - Visceral (Omentum)	22
CCN5	ENSG00000064205	20	Adipose - Visceral (Omentum)	24
MCM10	ENSG00000065328	10	Adipose - Visceral (Omentum)	54
GCKR	ENSG00000084734	2	Adipose - Visceral (Omentum)	23
PITPNM3	ENSG00000091622	17	Adipose - Visceral (Omentum)	28
CMA1	ENSG00000092009	14	Adipose - Visceral (Omentum)	38
BLNK	ENSG00000095585	10	Adipose - Visceral (Omentum)	64
TPSD1	ENSG00000095917	16	Adipose - Visceral (Omentum)	72
MMP11	ENSG00000099953	22	Adipose - Visceral (Omentum)	100
SLC7A4	ENSG00000099960	22	Adipose - Visceral (Omentum)	80
HMOX1	ENSG00000100292	22	Adipose - Visceral (Omentum)	32
GZMH	ENSG00000100450	14	Adipose - Visceral (Omentum)	34
GZMB	ENSG00000100453	14	Adipose - Visceral (Omentum)	37
FCER2	ENSG00000104921	19	Adipose - Visceral (Omentum)	40
PRUNE2	ENSG00000106772	9	Adipose - Visceral (Omentum)	89
KAZALD1	ENSG00000107821	10	Adipose - Visceral (Omentum)	33
THBS4	ENSG00000113296	5	Adipose - Visceral (Omentum)	48
NPR3	ENSG00000113389	5	Adipose - Visceral (Omentum)	68
GRB14	ENSG00000115290	2	Adipose - Visceral (Omentum)	39
CNR1	ENSG00000118432	6	Adipose - Visceral (Omentum)	23
NKX2-3	ENSG00000119919	10	Adipose - Visceral (Omentum)	52
PPP1R3C	ENSG00000119938	10	Adipose - Visceral (Omentum)	65
WIPF3	ENSG00000122574	7	Adipose - Visceral (Omentum)	79
INHA	ENSG00000123999	2	Adipose - Visceral (Omentum)	76
XG	ENSG00000124343	X	Adipose - Visceral (Omentum)	48
ACE2	ENSG00000130234	X	Adipose - Visceral (Omentum)	79
SPX	ENSG00000134548	12	Adipose - Visceral (Omentum)	48
KCP	ENSG00000135253	7	Adipose - Visceral (Omentum)	91
CYP11A1	ENSG00000140459	15	Adipose - Visceral (Omentum)	22
IGLON5	ENSG00000142549	19	Adipose - Visceral (Omentum)	43
CXCL14	ENSG00000145824	5	Adipose - Visceral (Omentum)	52
MAL2	ENSG00000147676	8	Adipose - Visceral (Omentum)	30
HPD	ENSG00000158104	12	Adipose - Visceral (Omentum)	75
SPATC1L	ENSG00000160284	21	Adipose - Visceral (Omentum)	42
SCGB3A1	ENSG00000161055	5	Adipose - Visceral (Omentum)	89
DSE1L3	ENSG00000163687	3	Adipose - Visceral (Omentum)	86
NPY1R	ENSG00000164128	4	Adipose - Visceral (Omentum)	49
PI16	ENSG00000164530	6	Adipose - Visceral (Omentum)	100
SLC18A2	ENSG00000165646	10	Adipose - Visceral (Omentum)	41
ANGPTL4	ENSG00000167772	19	Adipose - Visceral (Omentum)	22
STK32A	ENSG00000169302	5	Adipose - Visceral (Omentum)	82
WNT10B	ENSG00000169884	12	Adipose - Visceral (Omentum)	67
SLN	ENSG00000170290	11	Adipose - Visceral (Omentum)	87
CYTL1	ENSG00000170891	4	Adipose - Visceral (Omentum)	48
NMUR1	ENSG00000171596	2	Adipose - Visceral (Omentum)	75
TPSAB1	ENSG00000172236	16	Adipose - Visceral (Omentum)	26
CTSW	ENSG00000172543	11	Adipose - Visceral (Omentum)	41
P2RY14	ENSG00000174944	3	Adipose - Visceral (Omentum)	23
HSD11B2	ENSG00000176387	16	Adipose - Visceral (Omentum)	37
	ENSG00000179967		Adipose - Visceral (Omentum)	40
TMEM119	ENSG00000183160	12	Adipose - Visceral (Omentum)	93
KLRC4	ENSG00000183542	12	Adipose - Visceral (Omentum)	26
WT1	ENSG00000184937	11	Adipose - Visceral (Omentum)	22
C17orf97	ENSG00000187624	17	Adipose - Visceral (Omentum)	91
ZNF177	ENSG00000188629	19	Adipose - Visceral (Omentum)	32
SBSN	ENSG00000189001	19	Adipose - Visceral (Omentum)	32
KIF19	ENSG00000196169	17	Adipose - Visceral (Omentum)	73
SULT1A2	ENSG00000197165	16	Adipose - Visceral (Omentum)	98
TPSB2	ENSG00000197253	16	Adipose - Visceral (Omentum)	61
ADAMTSL2	ENSG00000197859	9	Adipose - Visceral (Omentum)	27
ITGBL1	ENSG00000198542	13	Adipose - Visceral (Omentum)	32
F5	ENSG00000198734	1	Adipose - Visceral (Omentum)	31
SNORA21	ENSG00000199293	17	Adipose - Visceral (Omentum)	74
R5SP383	ENSG00000199804	14	Adipose - Visceral (Omentum)	45
	ENSG00000202343		Adipose - Visceral (Omentum)	22
CD177	ENSG00000204936	19	Adipose - Visceral (Omentum)	40
KRT6A	ENSG00000205420	12	Adipose - Visceral (Omentum)	37
SNORD21	ENSG00000206680	1	Adipose - Visceral (Omentum)	27
SNORA5A	ENSG00000206838	7	Adipose - Visceral (Omentum)	75
SNORA66	ENSG00000207523	1	Adipose - Visceral (Omentum)	33
RPL36P7	ENSG00000213519	3	Adipose - Visceral (Omentum)	87
RPL13P12	ENSG00000215030	17	Adipose - Visceral (Omentum)	47
TSTD1	ENSG00000215845	1	Adipose - Visceral (Omentum)	57
	ENSG00000219747		Adipose - Visceral (Omentum)	79
	ENSG00000219928		Adipose - Visceral (Omentum)	34
	ENSG00000225178		Adipose - Visceral (Omentum)	90
SFTA1P	ENSG00000225383	10	Adipose - Visceral (Omentum)	47
	ENSG00000225398		Adipose - Visceral (Omentum)	29
MTND2P28	ENSG00000225630	1	Adipose - Visceral (Omentum)	52
	ENSG00000225643		Adipose - Visceral (Omentum)	100
TRGC2	ENSG00000227191	7	Adipose - Visceral (Omentum)	94
	ENSG00000227719		Adipose - Visceral (Omentum)	27
FNDC10	ENSG00000228594	1	Adipose - Visceral (Omentum)	42
HLA-DRB6	ENSG00000229391	6	Adipose - Visceral (Omentum)	41
	ENSG00000229931		Adipose - Visceral (Omentum)	41
	ENSG00000230521		Adipose - Visceral (Omentum)	95
SBK3	ENSG00000231274	19	Adipose - Visceral (Omentum)	99
	ENSG00000231445		Adipose - Visceral (Omentum)	70
LSP1P5	ENSG00000232527	1	Adipose - Visceral (Omentum)	69
	ENSG00000233297		Adipose - Visceral (Omentum)	99
	ENSG00000234287		Adipose - Visceral (Omentum)	81
	ENSG00000234961		Adipose - Visceral (Omentum)	80
	ENSG00000235241		Adipose - Visceral (Omentum)	39
OLMALINC	ENSG00000235823	10	Adipose - Visceral (Omentum)	31
	ENSG00000237371		Adipose - Visceral (Omentum)	89
	ENSG00000237380		Adipose - Visceral (Omentum)	43
	ENSG00000237886		Adipose - Visceral (Omentum)	37
MTCO1P12	ENSG00000237973	1	Adipose - Visceral (Omentum)	39
	ENSG00000239559		Adipose - Visceral (Omentum)	49
RN7SL608P	ENSG00000239884	17	Adipose - Visceral (Omentum)	31
	ENSG00000240399		Adipose - Visceral (Omentum)	49
MIF	ENSG00000240972	22	Adipose - Visceral (Omentum)	50
	ENSG00000241362		Adipose - Visceral (Omentum)	28
ARHGDIG	ENSG00000242173	16	Adipose - Visceral (Omentum)	31
MBL1P	ENSG00000242600	10	Adipose - Visceral (Omentum)	26
	ENSG00000244682		Adipose - Visceral (Omentum)	44
	ENSG00000248632		Adipose - Visceral (Omentum)	81
SLED1	ENSG00000249138	4	Adipose - Visceral (Omentum)	60
	ENSG00000254483		Adipose - Visceral (Omentum)	42
	ENSG00000254641		Adipose - Visceral (Omentum)	27
PKD1P5	ENSG00000254681	16	Adipose - Visceral (Omentum)	31
SCAR9	ENSG00000254911	11	Adipose - Visceral (Omentum)	38
NHLRC4	ENSG00000257108	16	Adipose - Visceral (Omentum)	35
	ENSG00000259353		Adipose - Visceral (Omentum)	34
	ENSG00000260625		Adipose - Visceral (Omentum)	24
	ENSG00000262115		Adipose - Visceral (Omentum)	94
	ENSG00000262692		Adipose - Visceral (Omentum)	28
	ENSG00000265743		Adipose - Visceral (Omentum)	49
	ENSG00000269194		Adipose - Visceral (Omentum)	22
	ENSG00000269843		Adipose - Visceral (Omentum)	36
	ENSG00000269946		Adipose - Visceral (Omentum)	44
	ENSG00000271009		Adipose - Visceral (Omentum)	44
	ENSG00000271324		Adipose - Visceral (Omentum)	22
LINC02104	ENSG00000271334	5	Adipose - Visceral (Omentum)	25
	ENSG00000272250		Adipose - Visceral (Omentum)	90
CD24	ENSG00000272398	6	Adipose - Visceral (Omentum)	90
	ENSG00000272823		Adipose - Visceral (Omentum)	52
	ENSG00000272950		Adipose - Visceral (Omentum)	49
HERC2P7	ENSG00000274471	15	Adipose - Visceral (Omentum)	100
CCL23	ENSG00000274736	17	Adipose - Visceral (Omentum)	47
RAB7B	ENSG00000276600	1	Adipose - Visceral (Omentum)	36
	ENSG00000276842		Adipose - Visceral (Omentum)	53
	ENSG00000277702		Adipose - Visceral (Omentum)	37
	ENSG00000277916		Adipose - Visceral (Omentum)	57
	ENSG00000277978		Adipose - Visceral (Omentum)	37
	ENSG00000278107		Adipose - Visceral (Omentum)	47
	ENSG00000278962		Adipose - Visceral (Omentum)	33
	ENSG00000279989		Adipose - Visceral (Omentum)	33
TNC	ENSG00000041982	9	Adrenal Gland	34
ITIH4	ENSG00000055955	3	Adrenal Gland	96
SEL1L3	ENSG00000091490	4	Adrenal Gland	30
HMOX1	ENSG00000100292	22	Adrenal Gland	58
ACP5	ENSG00000102575	19	Adrenal Gland	28
MEDAG	ENSG00000102802	13	Adrenal Gland	63
ACSBG1	ENSG00000103740	15	Adrenal Gland	29
PON3	ENSG00000105852	7	Adrenal Gland	94
SLC1A1	ENSG00000106688	9	Adrenal Gland	27
SOD2	ENSG00000112096	6	Adrenal Gland	47
ENPP5	ENSG00000112796	6	Adrenal Gland	30
SLC30A3	ENSG00000115194	2	Adrenal Gland	36
INHA	ENSG00000123999	2	Adrenal Gland	23
MASP1	ENSG00000127241	3	Adrenal Gland	36
CHI3L1	ENSG00000133048	1	Adrenal Gland	22
FST	ENSG00000134363	5	Adrenal Gland	46
GABBR2	ENSG00000136928	9	Adrenal Gland	25
MMRN1	ENSG00000138722	4	Adrenal Gland	28
LMAN1L	ENSG00000140506	15	Adrenal Gland	24
PLPP2	ENSG00000141934	19	Adrenal Gland	30
THNSL2	ENSG00000144115	2	Adrenal Gland	41
CXCL14	ENSG00000145824	5	Adrenal Gland	83
IGFBP3	ENSG00000146674	7	Adrenal Gland	37
FCGR1A	ENSG00000150337	1	Adrenal Gland	27
HS3ST3A1	ENSG00000153976	17	Adrenal Gland	30
HK2	ENSG00000159399	2	Adrenal Gland	46
	ENSG00000162840		Adrenal Gland	47
S100A9	ENSG00000163220	1	Adrenal Gland	49
CLRN1	ENSG00000163646	3	Adrenal Gland	39
PTX3	ENSG00000163661	3	Adrenal Gland	54
SLC51A	ENSG00000163959	3	Adrenal Gland	43
ETNPPL	ENSG00000164089	4	Adrenal Gland	29
HEY1	ENSG00000164683	8	Adrenal Gland	63
CLDN2	ENSG00000165376	X	Adrenal Gland	28
PGM2L1	ENSG00000165434	11	Adrenal Gland	95
AQP2	ENSG00000167580	12	Adrenal Gland	23
C19orf33	ENSG00000167644	19	Adrenal Gland	25
KLK1	ENSG00000167748	19	Adrenal Gland	48
ANGPTL4	ENSG00000167772	19	Adrenal Gland	90
MRAP	ENSG00000170262	21	Adrenal Gland	51
CST2	ENSG00000170369	20	Adrenal Gland	47
METTL7B	ENSG00000170439	12	Adrenal Gland	68
FPR1	ENSG00000171051	19	Adrenal Gland	50
FGG	ENSG00000171557	4	Adrenal Gland	55
PAH	ENSG00000171759	12	Adrenal Gland	31
CYP4F11	ENSG00000171903	19	Adrenal Gland	29
ID4	ENSG00000172201	6	Adrenal Gland	38
ETV4	ENSG00000175832	17	Adrenal Gland	30
FIBIN	ENSG00000176971	11	Adrenal Gland	22
H2AC6	ENSG00000180573	6	Adrenal Gland	44
KC4	ENSG00000182255	11	Adrenal Gland	32
POU3F1	ENSG00000185668	1	Adrenal Gland	35
APOD	ENSG00000189058	3	Adrenal Gland	33
	ENSG00000196656		Adrenal Gland	37
MB	ENSG00000198125	22	Adrenal Gland	43
MIR324	ENSG00000199053	17	Adrenal Gland	37
SNORA33	ENSG00000200534	6	Adrenal Gland	27
RNU6-312P	ENSG00000201499	2	Adrenal Gland	27
	ENSG00000203818		Adrenal Gland	48
	ENSG00000206145		Adrenal Gland	32
SNORD21	ENSG00000206680	1	Adrenal Gland	23
SNORA66	ENSG00000207523	1	Adrenal Gland	43
ACKR1	ENSG00000213088	1	Adrenal Gland	52
CPLX3	ENSG00000213578	15	Adrenal Gland	37
	ENSG00000213866		Adrenal Gland	54
PLIN5	ENSG00000214456	19	Adrenal Gland	30
RPS14P1	ENSG00000224114	1	Adrenal Gland	26
C4B	ENSG00000224389	6	Adrenal Gland	99
	ENSG00000225178		Adrenal Gland	40
LEMD1-AS1	ENSG00000226235	1	Adrenal Gland	69
	ENSG00000227017		Adrenal Gland	51
	ENSG00000227742		Adrenal Gland	26
	ENSG00000228078		Adrenal Gland	93
CYP4F29P	ENSG00000228314	21	Adrenal Gland	29
RPL31P34	ENSG00000231359	7	Adrenal Gland	79
	ENSG00000234997		Adrenal Gland	29
	ENSG00000235688		Adrenal Gland	54
SCUBE1-AS2	ENSG00000236272	22	Adrenal Gland	93
	ENSG00000238039		Adrenal Gland	27
RPS2P5	ENSG00000240342	12	Adrenal Gland	34
MTATP8P1	ENSG00000240409	1	Adrenal Gland	44
GSTA1	ENSG00000243955	6	Adrenal Gland	36
	ENSG00000244657		Adrenal Gland	41
C4A	ENSG00000244731	6	Adrenal Gland	68
	ENSG00000250470		Adrenal Gland	30
	ENSG00000253570		Adrenal Gland	22
	ENSG00000254416		Adrenal Gland	78
	ENSG00000256148		Adrenal Gland	28
WFDC21P	ENSG00000261040	17	Adrenal Gland	90
LMO7-AS1	ENSG00000261105	13	Adrenal Gland	96
RN7SL381P	ENSG00000263968	16	Adrenal Gland	33
	ENSG00000267340		Adrenal Gland	35
APOC4	ENSG00000267467	19	Adrenal Gland	29
	ENSG00000268081		Adrenal Gland	50
RAET1E-AS1	ENSG00000268592	6	Adrenal Gland	37
	ENSG00000271947		Adrenal Gland	84
	ENSG00000272301		Adrenal Gland	51
LOC107985216	ENSG00000272668	1	Adrenal Gland	42
	ENSG00000272789		Adrenal Gland	22
	ENSG00000273338		Adrenal Gland	44
	ENSG00000274021		Adrenal Gland	34
	ENSG00000274213		Adrenal Gland	51
SNORA73A	ENSG00000274266	1	Adrenal Gland	33
	ENSG00000274565		Adrenal Gland	29
CCL23	ENSG00000274736	17	Adrenal Gland	22
	ENSG00000277999		Adrenal Gland	43
	ENSG00000279525		Adrenal Gland	56
	ENSG00000282855		Adrenal Gland	42
USP2	ENSG00000036672	11	Artery - Aorta	22
CP	ENSG00000047457	3	Artery - Aorta	36
NGEF	ENSG00000066248	2	Artery - Aorta	80
CRTAC1	ENSG00000095713	10	Artery - Aorta	35
SLC7A5	ENSG00000103257	16	Artery - Aorta	22
COLEC11	ENSG00000118004	2	Artery - Aorta	64
SLPI	ENSG00000124107	20	Artery - Aorta	56
TNFSF9	ENSG00000125657	19	Artery - Aorta	26
PSB	ENSG00000131401	19	Artery - Aorta	69
CXCL9	ENSG00000138755	4	Artery - Aorta	90
CYP17A1	ENSG00000148795	10	Artery - Aorta	38
IGSF10	ENSG00000152580	3	Artery - Aorta	22
MCOLN2	ENSG00000153898	1	Artery - Aorta	22
CLDN1	ENSG00000163347	3	Artery - Aorta	57
ALB	ENSG00000163631	4	Artery - Aorta	98
SPINK1	ENSG00000164266	5	Artery - Aorta	90
KRT19	ENSG00000171345	17	Artery - Aorta	22
UBE2C	ENSG00000175063	20	Artery - Aorta	39
ERFE	ENSG00000178752	2	Artery - Aorta	29
MT1F	ENSG00000198417	16	Artery - Aorta	21
HLA-DRB5	ENSG00000198502	6	Artery - Aorta	22
SNORA21	ENSG00000199293	17	Artery - Aorta	38
SNORA73B	ENSG00000200087	1	Artery - Aorta	88
	ENSG00000200090		Artery - Aorta	68
SNORD35A	ENSG00000200259	19	Artery - Aorta	93
SNORD21	ENSG00000206680	1	Artery - Aorta	46
SNORA1	ENSG00000206834	11	Artery - Aorta	54
	ENSG00000206913		Artery - Aorta	49
SNORD83B	ENSG00000209480	22	Artery - Aorta	99
SNORA26	ENSG00000212588	4	Artery - Aorta	58
C1QTNF5	ENSG00000223953	11	Artery - Aorta	23
C4B	ENSG00000224389	6	Artery - Aorta	99
SFTA1P	ENSG00000225383	10	Artery - Aorta	25
	ENSG00000225808		Artery - Aorta	33
	ENSG00000227034		Artery - Aorta	33
HLA-DRB6	ENSG00000229391	6	Artery - Aorta	51
	ENSG00000231982		Artery - Aorta	22
	ENSG00000233297		Artery - Aorta	50
	ENSG00000234925		Artery - Aorta	25
	ENSG00000235908		Artery - Aorta	51
HLA-DQA1	ENSG00000237541	6	Artery - Aorta	22
	ENSG00000238832		Artery - Aorta	25
RPL34P18	ENSG00000240509	8	Artery - Aorta	86
	ENSG00000247728		Artery - Aorta	36
TMEM158	ENSG00000249992	3	Artery - Aorta	21
	ENSG00000250410		Artery - Aorta	40
	ENSG00000254251		Artery - Aorta	25
SNORD87	ENSG00000254341	8	Artery - Aorta	44
	ENSG00000254352		Artery - Aorta	67
SCAR9	ENSG00000254911	11	Artery - Aorta	41
	ENSG00000259015		Artery - Aorta	45
	ENSG00000259618		Artery - Aorta	100
	ENSG00000261671		Artery - Aorta	32
LOC728138	ENSG00000261819	16	Artery - Aorta	32
	ENSG00000263934		Artery - Aorta	51
SNHG25	ENSG00000266402	17	Artery - Aorta	77
	ENSG00000268568		Artery - Aorta	91
	ENSG00000269463		Artery - Aorta	74
	ENSG00000269652		Artery - Aorta	53
	ENSG00000269952		Artery - Aorta	98
	ENSG00000270040		Artery - Aorta	31
	ENSG00000270127		Artery - Aorta	84
	ENSG00000272100		Artery - Aorta	26
	ENSG00000272186		Artery - Aorta	87
	ENSG00000273076		Artery - Aorta	40
	ENSG00000273483		Artery - Aorta	42
HERC2P7	ENSG00000274471	15	Artery - Aorta	51
MIR6753	ENSG00000275022	11	Artery - Aorta	51
FCGBP	ENSG00000275395	19	Artery - Aorta	46
SIK1B	ENSG00000275993	21	Artery - Aorta	51
	ENSG00000277744		Artery - Aorta	71
	ENSG00000277978		Artery - Aorta	50
	ENSG00000279031		Artery - Aorta	24
MIR637	ENSG00000283928	19	Artery - Aorta	95
MIR1304	ENSG00000284458	11	Artery - Aorta	47
PDK4	ENSG00000004799	7	Artery - Coronary	40
CCL26	ENSG00000006606	7	Artery - Coronary	31
FMO3	ENSG00000007933	1	Artery - Coronary	28
PLAUR	ENSG00000011422	19	Artery - Coronary	23
ANLN	ENSG00000011426	7	Artery - Coronary	37
NPC1L1	ENSG00000015520	7	Artery - Coronary	52
RUNX3	ENSG00000020633	1	Artery - Coronary	55
DAPK2	ENSG00000035664	15	Artery - Coronary	21
MYOM2	ENSG00000036448	8	Artery - Coronary	25
CAPG	ENSG00000042493	2	Artery - Coronary	41
CP	ENSG00000047457	3	Artery - Coronary	32
CHRDL2	ENSG00000054938	11	Artery - Coronary	51
SLC9A3	ENSG00000066230	5	Artery - Coronary	22
PANX2	ENSG00000073150	22	Artery - Coronary	96
TBX5	ENSG00000089225	12	Artery - Coronary	28
DSP	ENSG00000096696	6	Artery - Coronary	27
DERL3	ENSG00000099958	22	Artery - Coronary	57
OSM	ENSG00000099985	22	Artery - Coronary	28
LGALS2	ENSG00000100079	22	Artery - Coronary	29
HMOX1	ENSG00000100292	22	Artery - Coronary	54
RIMS4	ENSG00000101098	20	Artery - Coronary	95
SGCG	ENSG00000102683	13	Artery - Coronary	32
MEDAG	ENSG00000102802	13	Artery - Coronary	27
BMF	ENSG00000104081	15	Artery - Coronary	33
TNNT1	ENSG00000105048	19	Artery - Coronary	27
JAK3	ENSG00000105639	19	Artery - Coronary	32
MYL7	ENSG00000106631	7	Artery - Coronary	32
DKK1	ENSG00000107984	10	Artery - Coronary	38
ABCC3	ENSG00000108846	17	Artery - Coronary	26
MYL2	ENSG00000111245	12	Artery - Coronary	34
KLRB1	ENSG00000111796	12	Artery - Coronary	26
VNN1	ENSG00000112299	6	Artery - Coronary	30
VNN2	ENSG00000112303	6	Artery - Coronary	41
TNNC1	ENSG00000114854	3	Artery - Coronary	25
IL1RL1	ENSG00000115602	2	Artery - Coronary	48
IGSF21	ENSG00000117154	1	Artery - Coronary	34
HSD11B1	ENSG00000117594	1	Artery - Coronary	34
TNNT2	ENSG00000118194	1	Artery - Coronary	40
SPP1	ENSG00000118785	4	Artery - Coronary	44
MYOT	ENSG00000120729	5	Artery - Coronary	82
CCRL2	ENSG00000121797	3	Artery - Coronary	27
HS3ST2	ENSG00000122254	16	Artery - Coronary	91
SLPI	ENSG00000124107	20	Artery - Coronary	68
IL1B	ENSG00000125538	2	Artery - Coronary	25
SIX1	ENSG00000126778	14	Artery - Coronary	50
HRC	ENSG00000130528	19	Artery - Coronary	32
ULBP2	ENSG00000131015	6	Artery - Coronary	43
PSB	ENSG00000131401	19	Artery - Coronary	54
POSTN	ENSG00000133110	13	Artery - Coronary	37
CATSPERB	ENSG00000133962	14	Artery - Coronary	43
IL2RA	ENSG00000134460	10	Artery - Coronary	37
DSC3	ENSG00000134762	18	Artery - Coronary	58
IER3	ENSG00000137331	6	Artery - Coronary	39
PI15	ENSG00000137558	8	Artery - Coronary	30
THBS1	ENSG00000137801	15	Artery - Coronary	21
NUSAP1	ENSG00000137804	15	Artery - Coronary	39
ERP27	ENSG00000139055	12	Artery - Coronary	38
PIANP	ENSG00000139200	12	Artery - Coronary	69
ZMYND15	ENSG00000141497	17	Artery - Coronary	45
SIGLEC10	ENSG00000142512	19	Artery - Coronary	24
CASQ1	ENSG00000143318	1	Artery - Coronary	65
THNSL2	ENSG00000144115	2	Artery - Coronary	25
PLA1A	ENSG00000144837	3	Artery - Coronary	23
CRHBP	ENSG00000145708	5	Artery - Coronary	32
GTF2H2	ENSG00000145736	5	Artery - Coronary	28
MLIP	ENSG00000146147	6	Artery - Coronary	69
FCGR1A	ENSG00000150337	1	Artery - Coronary	44
DPYSL4	ENSG00000151640	10	Artery - Coronary	73
BATF	ENSG00000156127	14	Artery - Coronary	47
ART3	ENSG00000156219	4	Artery - Coronary	24
SLAMF8	ENSG00000158714	1	Artery - Coronary	32
SPATC1L	ENSG00000160284	21	Artery - Coronary	28
IP6K3	ENSG00000161896	6	Artery - Coronary	95
VCAM1	ENSG00000162692	1	Artery - Coronary	22
CLDN1	ENSG00000163347	3	Artery - Coronary	29
ERAP2	ENSG00000164308	5	Artery - Coronary	32
ADCY1	ENSG00000164742	7	Artery - Coronary	26
CLEC4E	ENSG00000166523	12	Artery - Coronary	43
MS4A14	ENSG00000166928	11	Artery - Coronary	26
CX3CR1	ENSG00000168329	3	Artery - Coronary	36
COL24A1	ENSG00000171502	1	Artery - Coronary	44
CYP4F11	ENSG00000171903	19	Artery - Coronary	25
SEZ6L2	ENSG00000174938	16	Artery - Coronary	90
DES	ENSG00000175084	2	Artery - Coronary	26
NPPA	ENSG00000175206	1	Artery - Coronary	33
HLA-DQB1	ENSG00000179344	6	Artery - Coronary	50
ITLN1	ENSG00000179914	1	Artery - Coronary	47
NXPH4	ENSG00000182379	12	Artery - Coronary	68
LINC00839	ENSG00000185904	10	Artery - Coronary	37
KRT14	ENSG00000186847	17	Artery - Coronary	30
ARL4C	ENSG00000188042	2	Artery - Coronary	91
ZP3	ENSG00000188372	7	Artery - Coronary	45
SPRED3	ENSG00000188766	19	Artery - Coronary	21
SLC35F1	ENSG00000196376	6	Artery - Coronary	27
HLA-DQA1	ENSG00000196735	6	Artery - Coronary	89
	ENSG00000197582		Artery - Coronary	97
MB	ENSG00000198125	22	Artery - Coronary	23
HLA-DRB5	ENSG00000198502	6	Artery - Coronary	93
PPP1R14C	ENSG00000198729	6	Artery - Coronary	43
SMOC1	ENSG00000198732	14	Artery - Coronary	53
TGM2	ENSG00000198959	20	Artery - Coronary	43
RNU6-312P	ENSG00000201499	2	Artery - Coronary	61
RN7SKP80	ENSG00000202058	22	Artery - Coronary	37
RNU6-8	ENSG00000202337	14	Artery - Coronary	26
HLA-DOA	ENSG00000204252	6	Artery - Coronary	82
HLA-G	ENSG00000204632	6	Artery - Coronary	90
LOC100420864	ENSG00000205898	7	Artery - Coronary	38
SNORD21	ENSG00000206680	1	Artery - Coronary	91
SNORA1	ENSG00000206834	11	Artery - Coronary	57
MIR199A2	ENSG00000208024	1	Artery - Coronary	25
SNORD94	ENSG00000208772	2	Artery - Coronary	43
	ENSG00000209082		Artery - Coronary	27
IGKJ5	ENSG00000211593	2	Artery - Coronary	87
IGLV1-44	ENSG00000211651	22	Artery - Coronary	84
IGLV1-40	ENSG00000211653	22	Artery - Coronary	93
IGLV3-25	ENSG00000211659	22	Artery - Coronary	40
IGLV2-11	ENSG00000211668	22	Artery - Coronary	42
	ENSG00000211673		Artery - Coronary	65
IGLC1	ENSG00000211675	22	Artery - Coronary	62
IGHJ6	ENSG00000211900	14	Artery - Coronary	72
IGHV1-2	ENSG00000211934	14	Artery - Coronary	71
IGHV3-7	ENSG00000211938	14	Artery - Coronary	34
IGHV3-15	ENSG00000211943	14	Artery - Coronary	70
IGHV1-18	ENSG00000211945	14	Artery - Coronary	73
IGHV3-21	ENSG00000211947	14	Artery - Coronary	25
IGHV3-23	ENSG00000211949	14	Artery - Coronary	37
IGHV3-33	ENSG00000211955	14	Artery - Coronary	51
IGHV4-39	ENSG00000211959	14	Artery - Coronary	60
IGHV3-48	ENSG00000211964	14	Artery - Coronary	38
SNORA26	ENSG00000212588	4	Artery - Coronary	34
SNORA3B	ENSG00000212607	11	Artery - Coronary	30
	ENSG00000215399		Artery - Coronary	41
	ENSG00000217330		Artery - Coronary	46
	ENSG00000218537		Artery - Coronary	33
RPS3P5	ENSG00000219755	6	Artery - Coronary	34
LINC02593	ENSG00000223764	1	Artery - Coronary	22
IGHV4-59	ENSG00000224373	14	Artery - Coronary	31
C4B	ENSG00000224389	6	Artery - Coronary	43
SFTA1P	ENSG00000225383	10	Artery - Coronary	91
MIAT	ENSG00000225783	22	Artery - Coronary	23
	ENSG00000226179		Artery - Coronary	28
	ENSG00000226465		Artery - Coronary	22
MUC12-AS1	ENSG00000227053	7	Artery - Coronary	41
	ENSG00000227230		Artery - Coronary	36
	ENSG00000228078		Artery - Coronary	25
	ENSG00000228275		Artery - Coronary	39
HLA-DRB6	ENSG00000229391	6	Artery - Coronary	29
	ENSG00000229539		Artery - Coronary	59
	ENSG00000230438		Artery - Coronary	84
LOC102724323	ENSG00000231964	10	Artery - Coronary	64
HLA-DQB2	ENSG00000232629	6	Artery - Coronary	29
	ENSG00000233297		Artery - Coronary	45
HOTAIRM1	ENSG00000233429	7	Artery - Coronary	32
	ENSG00000233929		Artery - Coronary	35
	ENSG00000235313		Artery - Coronary	58
	ENSG00000236876		Artery - Coronary	68
	ENSG00000238039		Artery - Coronary	79
SNORA59B	ENSG00000239149	17	Artery - Coronary	65
IGHJ4	ENSG00000240041	14	Artery - Coronary	22
GPAA1P1	ENSG00000240069	2	Artery - Coronary	50
	ENSG00000240929		Artery - Coronary	37
MIF	ENSG00000240972	22	Artery - Coronary	95
HLA-DMB	ENSG00000242574	6	Artery - Coronary	26
	ENSG00000243018		Artery - Coronary	70
IGKV2-28	ENSG00000244116	2	Artery - Coronary	79
C4A	ENSG00000244731	6	Artery - Coronary	72
PCP4L1	ENSG00000248485	1	Artery - Coronary	55
LINC01088	ENSG00000249307	4	Artery - Coronary	82
	ENSG00000250470		Artery - Coronary	42
	ENSG00000253369		Artery - Coronary	39
	ENSG00000253875		Artery - Coronary	24
	ENSG00000254810		Artery - Coronary	25
	ENSG00000255145		Artery - Coronary	30
	ENSG00000255495		Artery - Coronary	80
	ENSG00000257894		Artery - Coronary	33
CLEC5A	ENSG00000258227	7	Artery - Coronary	28
	ENSG00000258944		Artery - Coronary	27
	ENSG00000259015		Artery - Coronary	26
	ENSG00000260633		Artery - Coronary	98
	ENSG00000261672		Artery - Coronary	39
	ENSG00000262147		Artery - Coronary	25
	ENSG00000263412		Artery - Coronary	45
	ENSG00000265474		Artery - Coronary	43
FCGR1CP	ENSG00000265531	1	Artery - Coronary	96
	ENSG00000265743		Artery - Coronary	66
	ENSG00000266283		Artery - Coronary	38
LOC339192	ENSG00000267121	17	Artery - Coronary	24
	ENSG00000267364		Artery - Coronary	50
	ENSG00000267986		Artery - Coronary	55
	ENSG00000268903		Artery - Coronary	62
	ENSG00000269981		Artery - Coronary	67
LINC01480	ENSG00000270164	19	Artery - Coronary	86
	ENSG00000271228		Artery - Coronary	34
	ENSG00000271788		Artery - Coronary	25
	ENSG00000272702		Artery - Coronary	25
	ENSG00000272823		Artery - Coronary	26
	ENSG00000273107		Artery - Coronary	26
	ENSG00000273424		Artery - Coronary	53
	ENSG00000274021		Artery - Coronary	39
SNORA73A	ENSG00000274266	1	Artery - Coronary	51
HERC2P7	ENSG00000274471	15	Artery - Coronary	75
	ENSG00000275426		Artery - Coronary	29
	ENSG00000275632		Artery - Coronary	65
	ENSG00000275719		Artery - Coronary	47
	ENSG00000276101		Artery - Coronary	51
	ENSG00000277010		Artery - Coronary	32
CCL3	ENSG00000277632	17	Artery - Coronary	28
	ENSG00000277702		Artery - Coronary	26
	ENSG00000279022		Artery - Coronary	25
	ENSG00000280323		Artery - Coronary	65
GYG2	ENSG00000056998	X	Artery - Tibial	24
DDX43	ENSG00000080007	6	Artery - Tibial	96
TREM2	ENSG00000095970	6	Artery - Tibial	76
RUBCNL	ENSG00000102445	13	Artery - Tibial	35
GLI1	ENSG00000111087	12	Artery - Tibial	56
	ENSG00000111788		Artery - Tibial	37
PSB	ENSG00000131401	19	Artery - Tibial	85
FGFBP2	ENSG00000137441	4	Artery - Tibial	80
CXCL9	ENSG00000138755	4	Artery - Tibial	22
FGF18	ENSG00000156427	5	Artery - Tibial	61
CLIC6	ENSG00000159212	21	Artery - Tibial	23
CPAMD8	ENSG00000160111	19	Artery - Tibial	86
HPGDS	ENSG00000163106	4	Artery - Tibial	43
HPGD	ENSG00000164120	4	Artery - Tibial	36
TMC4	ENSG00000167608	19	Artery - Tibial	24
TMEM37	ENSG00000171227	2	Artery - Tibial	21
COL24A1	ENSG00000171502	1	Artery - Tibial	71
ANGPTL7	ENSG00000171819	1	Artery - Tibial	23
HPSE2	ENSG00000172987	10	Artery - Tibial	58
PCP4	ENSG00000183036	21	Artery - Tibial	88
ACSM5	ENSG00000183549	16	Artery - Tibial	21
PRG2	ENSG00000186652	11	Artery - Tibial	53
KCNJ11	ENSG00000187486	11	Artery - Tibial	80
CCDC189	ENSG00000196118	16	Artery - Tibial	92
SCAMP5	ENSG00000198794	15	Artery - Tibial	41
	ENSG00000206913		Artery - Tibial	51
MIR199A2	ENSG00000208024	1	Artery - Tibial	85
SNORD94	ENSG00000208772	2	Artery - Tibial	21
	ENSG00000209082		Artery - Tibial	28
IGLV1-51	ENSG00000211644	22	Artery - Tibial	94
	ENSG00000215283		Artery - Tibial	88
PTPRD-AS1	ENSG00000225706	9	Artery - Tibial	23
	ENSG00000226824		Artery - Tibial	44
	ENSG00000227220		Artery - Tibial	46
LYPLAL1-DT	ENSG00000228063	1	Artery - Tibial	33
	ENSG00000228078		Artery - Tibial	96
	ENSG00000229122		Artery - Tibial	32
	ENSG00000230289		Artery - Tibial	42
	ENSG00000230521		Artery - Tibial	32
	ENSG00000233297		Artery - Tibial	45
	ENSG00000235290		Artery - Tibial	31
	ENSG00000236266		Artery - Tibial	56
	ENSG00000236397		Artery - Tibial	36
GPAA1P1	ENSG00000240069	2	Artery - Tibial	65
	ENSG00000241269		Artery - Tibial	34
C4A	ENSG00000244731	6	Artery - Tibial	22
	ENSG00000244953		Artery - Tibial	27
	ENSG00000248254		Artery - Tibial	38
	ENSG00000249790		Artery - Tibial	53
	ENSG00000254419		Artery - Tibial	62
	ENSG00000258666		Artery - Tibial	89
LOC101927418	ENSG00000258949	14	Artery - Tibial	23
	ENSG00000261706		Artery - Tibial	83
	ENSG00000264964		Artery - Tibial	92
LOC100505715	ENSG00000267058	19	Artery - Tibial	25
	ENSG00000267185		Artery - Tibial	33
	ENSG00000269946		Artery - Tibial	30
	ENSG00000270001		Artery - Tibial	26
	ENSG00000270031		Artery - Tibial	47
	ENSG00000270953		Artery - Tibial	35
NUP153-AS1	ENSG00000272269	6	Artery - Tibial	100
	ENSG00000272402		Artery - Tibial	23
	ENSG00000272755		Artery - Tibial	29
	ENSG00000273343		Artery - Tibial	44
	ENSG00000274225		Artery - Tibial	45
HERC2P7	ENSG00000274471	15	Artery - Tibial	73
LOC102724159	ENSG00000275464	21	Artery - Tibial	24
PICSAR	ENSG00000275874	21	Artery - Tibial	86
	ENSG00000277010		Artery - Tibial	23
	ENSG00000277373		Artery - Tibial	40
	ENSG00000282386		Artery - Tibial	28
TNMD	ENSG00000000005	X	Breast - Mammary Tissue	100
CD38	ENSG00000004468	4	Breast - Mammary Tissue	32
ABCC8	ENSG00000006071	11	Breast - Mammary Tissue	64
FMO3	ENSG00000007933	1	Breast - Mammary Tissue	22
CD22	ENSG00000012124	19	Breast - Mammary Tissue	86
PRDM6	ENSG00000061455	5	Breast - Mammary Tissue	100
SLC9A3	ENSG00000066230	5	Breast - Mammary Tissue	48
REEP1	ENSG00000068615	2	Breast - Mammary Tissue	98
ST6GALC1	ENSG00000070526	17	Breast - Mammary Tissue	93
DHRS9	ENSG00000073737	2	Breast - Mammary Tissue	35
CA12	ENSG00000074410	15	Breast - Mammary Tissue	22
PGR	ENSG00000082175	11	Breast - Mammary Tissue	94
FCN1	ENSG00000085265	9	Breast - Mammary Tissue	48
WNT11	ENSG00000085741	11	Breast - Mammary Tissue	90
TTC39A	ENSG00000085831	1	Breast - Mammary Tissue	100
NOX4	ENSG00000086991	11	Breast - Mammary Tissue	24
CETP	ENSG00000087237	16	Breast - Mammary Tissue	33
LYZ	ENSG00000090382	12	Breast - Mammary Tissue	96
NRCAM	ENSG00000091129	7	Breast - Mammary Tissue	25
ABCC6	ENSG00000091262	16	Breast - Mammary Tissue	98
TF	ENSG00000091513	3	Breast - Mammary Tissue	69
CPA1	ENSG00000091704	7	Breast - Mammary Tissue	98
ESR1	ENSG00000091831	6	Breast - Mammary Tissue	83
CMA1	ENSG00000092009	14	Breast - Mammary Tissue	68
TPSD1	ENSG00000095917	16	Breast - Mammary Tissue	68
PRODH	ENSG00000100033	22	Breast - Mammary Tissue	77
PNPLA3	ENSG00000100344	22	Breast - Mammary Tissue	93
CTSG	ENSG00000100448	14	Breast - Mammary Tissue	30
ASB2	ENSG00000100628	14	Breast - Mammary Tissue	26
NFATC2	ENSG00000101096	20	Breast - Mammary Tissue	98
EEF1A2	ENSG00000101210	20	Breast - Mammary Tissue	97
ASIP	ENSG00000101440	20	Breast - Mammary Tissue	100
PCSK1N	ENSG00000102109	X	Breast - Mammary Tissue	72
CBLN1	ENSG00000102924	16	Breast - Mammary Tissue	99
NDRG4	ENSG00000103034	16	Breast - Mammary Tissue	72
HAS3	ENSG00000103044	16	Breast - Mammary Tissue	100
PDGFRL	ENSG00000104213	8	Breast - Mammary Tissue	65
CCNP	ENSG00000105219	19	Breast - Mammary Tissue	100
HPN	ENSG00000105707	19	Breast - Mammary Tissue	87
TFPI2	ENSG00000105825	7	Breast - Mammary Tissue	87
MEST	ENSG00000106484	7	Breast - Mammary Tissue	100
ASPN	ENSG00000106819	9	Breast - Mammary Tissue	58
SORCS1	ENSG00000108018	10	Breast - Mammary Tissue	100
COL1A1	ENSG00000108821	17	Breast - Mammary Tissue	80
SLC16A6	ENSG00000108932	17	Breast - Mammary Tissue	73
HPX	ENSG00000110169	11	Breast - Mammary Tissue	78
SCGB2A2	ENSG00000110484	11	Breast - Mammary Tissue	61
GLI1	ENSG00000111087	12	Breast - Mammary Tissue	63
RERGL	ENSG00000111404	12	Breast - Mammary Tissue	75
RBM24	ENSG00000112183	6	Breast - Mammary Tissue	100
VNN1	ENSG00000112299	6	Breast - Mammary Tissue	100
VNN2	ENSG00000112303	6	Breast - Mammary Tissue	38
THBS4	ENSG00000113296	5	Breast - Mammary Tissue	94
STC2	ENSG00000113739	5	Breast - Mammary Tissue	23
BCHE	ENSG00000114200	3	Breast - Mammary Tissue	27
TNNC1	ENSG00000114854	3	Breast - Mammary Tissue	79
TPSG1	ENSG00000116176	16	Breast - Mammary Tissue	100
LEPR	ENSG00000116678	1	Breast - Mammary Tissue	61
	ENSG00000116883		Breast - Mammary Tissue	44
ARTN	ENSG00000117407	1	Breast - Mammary Tissue	80
PROX1	ENSG00000117707	1	Breast - Mammary Tissue	49
COLEC11	ENSG00000118004	2	Breast - Mammary Tissue	100
SPP1	ENSG00000118785	4	Breast - Mammary Tissue	53
GALNT12	ENSG00000119514	9	Breast - Mammary Tissue	27
GPR68	ENSG00000119714	14	Breast - Mammary Tissue	61
PPP1R3C	ENSG00000119938	10	Breast - Mammary Tissue	49
MSX2	ENSG00000120149	5	Breast - Mammary Tissue	92
CCDC170	ENSG00000120262	6	Breast - Mammary Tissue	100
CA3P	ENSG00000121089	4	Breast - Mammary Tissue	41
XPNPEP2	ENSG00000122121	X	Breast - Mammary Tissue	41
PTGFR	ENSG00000122420	1	Breast - Mammary Tissue	43
PLP1	ENSG00000123560	X	Breast - Mammary Tissue	86
GNMT	ENSG00000124713	6	Breast - Mammary Tissue	100
COL21A1	ENSG00000124749	6	Breast - Mammary Tissue	72
PAX8	ENSG00000125618	2	Breast - Mammary Tissue	100
CITED1	ENSG00000125931	X	Breast - Mammary Tissue	100
SIX1	ENSG00000126778	14	Breast - Mammary Tissue	75
OMD	ENSG00000127083	9	Breast - Mammary Tissue	55
TSPAN8	ENSG00000127324	12	Breast - Mammary Tissue	94
RASL11B	ENSG00000128045	4	Breast - Mammary Tissue	60
FLNC	ENSG00000128591	7	Breast - Mammary Tissue	81
HOXD9	ENSG00000128709	2	Breast - Mammary Tissue	74
ACE2	ENSG00000130234	X	Breast - Mammary Tissue	96
TNNT3	ENSG00000130595	11	Breast - Mammary Tissue	100
EDA2R	ENSG00000131080	X	Breast - Mammary Tissue	60
GFAP	ENSG00000131095	17	Breast - Mammary Tissue	79
BEX1	ENSG00000133169	X	Breast - Mammary Tissue	98
GSC	ENSG00000133937	14	Breast - Mammary Tissue	100
PEBP4	ENSG00000134020	8	Breast - Mammary Tissue	100
GSTM1	ENSG00000134184	1	Breast - Mammary Tissue	70
GSTM5	ENSG00000134201	1	Breast - Mammary Tissue	85
RAB33A	ENSG00000134594	X	Breast - Mammary Tissue	39
ADAMTS8	ENSG00000134917	11	Breast - Mammary Tissue	61
CHAD	ENSG00000136457	17	Breast - Mammary Tissue	99
SCN7A	ENSG00000136546	2	Breast - Mammary Tissue	73
CCL21	ENSG00000137077	9	Breast - Mammary Tissue	96
MMRN1	ENSG00000138722	4	Breast - Mammary Tissue	99
ERP27	ENSG00000139055	12	Breast - Mammary Tissue	76
LGR5	ENSG00000139292	12	Breast - Mammary Tissue	100
SSTR1	ENSG00000139874	14	Breast - Mammary Tissue	99
NKD1	ENSG00000140807	16	Breast - Mammary Tissue	42
ADAMTS18	ENSG00000140873	16	Breast - Mammary Tissue	99
PNMT	ENSG00000141744	17	Breast - Mammary Tissue	100
FCN3	ENSG00000142748	1	Breast - Mammary Tissue	27
ITGA10	ENSG00000143127	1	Breast - Mammary Tissue	65
CASQ1	ENSG00000143318	1	Breast - Mammary Tissue	100
CTSK	ENSG00000143387	1	Breast - Mammary Tissue	98
DUSP10	ENSG00000143507	1	Breast - Mammary Tissue	91
ACTA1	ENSG00000143632	1	Breast - Mammary Tissue	85
OSR1	ENSG00000143867	2	Breast - Mammary Tissue	85
PYURF	ENSG00000145337	4	Breast - Mammary Tissue	73
C1QTNF2	ENSG00000145861	5	Breast - Mammary Tissue	87
SHC3	ENSG00000148082	9	Breast - Mammary Tissue	67
ADAM12	ENSG00000148848	10	Breast - Mammary Tissue	100
CNKSR2	ENSG00000149970	X	Breast - Mammary Tissue	91
KLRF1	ENSG00000150045	12	Breast - Mammary Tissue	88
ADGRL3	ENSG00000150471	4	Breast - Mammary Tissue	60
C11orf53	ENSG00000150750	11	Breast - Mammary Tissue	51
TMEM45B	ENSG00000151715	11	Breast - Mammary Tissue	43
TMEM163	ENSG00000152128	2	Breast - Mammary Tissue	100
SLC16A12	ENSG00000152779	10	Breast - Mammary Tissue	100
SCN3A	ENSG00000153253	2	Breast - Mammary Tissue	24
C16orf89	ENSG00000153446	16	Breast - Mammary Tissue	76
THY1	ENSG00000154096	11	Breast - Mammary Tissue	28
CYP4Z2P	ENSG00000154198	1	Breast - Mammary Tissue	100
ADAMTS3	ENSG00000156140	4	Breast - Mammary Tissue	25
NMT2	ENSG00000157064	1	Breast - Mammary Tissue	96
SLC6A1	ENSG00000157103	3	Breast - Mammary Tissue	44
PWWP3B	ENSG00000157502	X	Breast - Mammary Tissue	99
H2BC5	ENSG00000158373	6	Breast - Mammary Tissue	46
CLIC6	ENSG00000159212	21	Breast - Mammary Tissue	100
SCUBE1	ENSG00000159307	22	Breast - Mammary Tissue	100
TPPP3	ENSG00000159713	16	Breast - Mammary Tissue	96
PIP	ENSG00000159763	7	Breast - Mammary Tissue	39
FNDC5	ENSG00000160097	1	Breast - Mammary Tissue	82
SPATC1L	ENSG00000160284	21	Breast - Mammary Tissue	99
S100B	ENSG00000160307	21	Breast - Mammary Tissue	41
FGFR4	ENSG00000160867	5	Breast - Mammary Tissue	93
SCGB3A1	ENSG00000161055	5	Breast - Mammary Tissue	80
RBP7	ENSG00000162444	1	Breast - Mammary Tissue	100
AKR7A3	ENSG00000162482	1	Breast - Mammary Tissue	96
KCNT2	ENSG00000162687	1	Breast - Mammary Tissue	58
CADM3	ENSG00000162706	1	Breast - Mammary Tissue	69
ACTG2	ENSG00000163017	2	Breast - Mammary Tissue	37
EN1	ENSG00000163064	2	Breast - Mammary Tissue	100
HPGDS	ENSG00000163106	4	Breast - Mammary Tissue	30
DSE1L3	ENSG00000163687	3	Breast - Mammary Tissue	25
CPA3	ENSG00000163751	3	Breast - Mammary Tissue	87
HAND2	ENSG00000164107	4	Breast - Mammary Tissue	100
NPY1R	ENSG00000164128	4	Breast - Mammary Tissue	100
RANBP3L	ENSG00000164188	5	Breast - Mammary Tissue	100
TXLNB	ENSG00000164440	6	Breast - Mammary Tissue	86
TMEM200A	ENSG00000164484	6	Breast - Mammary Tissue	39
BMPER	ENSG00000164619	7	Breast - Mammary Tissue	100
COL1A2	ENSG00000164692	7	Breast - Mammary Tissue	54
FNDC1	ENSG00000164694	6	Breast - Mammary Tissue	71
SLC16A9	ENSG00000165449	10	Breast - Mammary Tissue	94
DEPP1	ENSG00000165507	10	Breast - Mammary Tissue	21
SLC18A2	ENSG00000165646	10	Breast - Mammary Tissue	63
BTNL9	ENSG00000165810	5	Breast - Mammary Tissue	42
CACNB2	ENSG00000165995	10	Breast - Mammary Tissue	100
MFAP4	ENSG00000166482	17	Breast - Mammary Tissue	36
RRAD	ENSG00000166592	16	Breast - Mammary Tissue	100
TMPRSS5	ENSG00000166682	11	Breast - Mammary Tissue	62
MS4A14	ENSG00000166928	11	Breast - Mammary Tissue	100
IGF2	ENSG00000167244	11	Breast - Mammary Tissue	89
C19orf33	ENSG00000167644	19	Breast - Mammary Tissue	64
ANGPTL4	ENSG00000167772	19	Breast - Mammary Tissue	94
DSE1L2	ENSG00000167968	16	Breast - Mammary Tissue	100
NPNT	ENSG00000168743	4	Breast - Mammary Tissue	71
STK32A	ENSG00000169302	5	Breast - Mammary Tissue	54
MUC3A	ENSG00000169894	7	Breast - Mammary Tissue	82
IRX2	ENSG00000170561	5	Breast - Mammary Tissue	34
CYTL1	ENSG00000170891	4	Breast - Mammary Tissue	99
HAS2	ENSG00000170961	8	Breast - Mammary Tissue	96
MAL	ENSG00000172005	2	Breast - Mammary Tissue	98
AZU1	ENSG00000172232	19	Breast - Mammary Tissue	97
TPSAB1	ENSG00000172236	16	Breast - Mammary Tissue	93
TTC36	ENSG00000172425	11	Breast - Mammary Tissue	100
MUCL1	ENSG00000172551	12	Breast - Mammary Tissue	91
MYEOV	ENSG00000172927	11	Breast - Mammary Tissue	100
LRRN3	ENSG00000173114	7	Breast - Mammary Tissue	33
SUSD5	ENSG00000173705	3	Breast - Mammary Tissue	40
PDZK1	ENSG00000174827	1	Breast - Mammary Tissue	100
NRIP3	ENSG00000175352	11	Breast - Mammary Tissue	100
HSD11B2	ENSG00000176387	16	Breast - Mammary Tissue	99
GJC3	ENSG00000176402	7	Breast - Mammary Tissue	29
PRR15	ENSG00000176532	7	Breast - Mammary Tissue	33
FIBIN	ENSG00000176971	11	Breast - Mammary Tissue	99
IRX3	ENSG00000177508	16	Breast - Mammary Tissue	36
ADAMTSL1	ENSG00000178031	9	Breast - Mammary Tissue	100
ALOX15B	ENSG00000179593	17	Breast - Mammary Tissue	100
FOXS1	ENSG00000179772	20	Breast - Mammary Tissue	30
HERC2P3	ENSG00000180229	15	Breast - Mammary Tissue	40
DEFB124	ENSG00000180383	20	Breast - Mammary Tissue	75
MAB21L1	ENSG00000180660	13	Breast - Mammary Tissue	97
SHISA2	ENSG00000180730	13	Breast - Mammary Tissue	64
CLEC4G	ENSG00000182566	19	Breast - Mammary Tissue	66
ADGRG3	ENSG00000182885	16	Breast - Mammary Tissue	93
CCBE1	ENSG00000183287	18	Breast - Mammary Tissue	100
SERHL2	ENSG00000183569	22	Breast - Mammary Tissue	97
TNFAIP8L3	ENSG00000183578	15	Breast - Mammary Tissue	73
TBX1	ENSG00000184058	22	Breast - Mammary Tissue	100
H2AC20	ENSG00000184260	1	Breast - Mammary Tissue	60
KCND2	ENSG00000184408	7	Breast - Mammary Tissue	65
LSAMP	ENSG00000185565	3	Breast - Mammary Tissue	100
PMEL	ENSG00000185664	12	Breast - Mammary Tissue	100
ADAMTSL5	ENSG00000185761	19	Breast - Mammary Tissue	39
CLCNKA	ENSG00000186510	1	Breast - Mammary Tissue	100
SAMD11	ENSG00000187634	1	Breast - Mammary Tissue	26
TMEM221	ENSG00000188051	19	Breast - Mammary Tissue	100
SERPI5	ENSG00000188488	14	Breast - Mammary Tissue	100
GOLGA8M	ENSG00000188626	15	Breast - Mammary Tissue	51
RELN	ENSG00000189056	7	Breast - Mammary Tissue	34
LOC441239	ENSG00000189316	7	Breast - Mammary Tissue	38
MYBPC1	ENSG00000196091	12	Breast - Mammary Tissue	100
SERPI3	ENSG00000196136	14	Breast - Mammary Tissue	63
GREB1	ENSG00000196208	2	Breast - Mammary Tissue	100
RFX8	ENSG00000196460	2	Breast - Mammary Tissue	35
HCAR1	ENSG00000196917	12	Breast - Mammary Tissue	100
TMEM26	ENSG00000196932	10	Breast - Mammary Tissue	100
SULT1A2	ENSG00000197165	16	Breast - Mammary Tissue	36
SERPI1	ENSG00000197249	14	Breast - Mammary Tissue	90
TPSB2	ENSG00000197253	16	Breast - Mammary Tissue	100
	ENSG00000197582		Breast - Mammary Tissue	44
STPG3	ENSG00000197768	9	Breast - Mammary Tissue	55
ELOVL2	ENSG00000197977	6	Breast - Mammary Tissue	100
ADH4	ENSG00000198099	4	Breast - Mammary Tissue	32
HLA-DRB5	ENSG00000198502	6	Breast - Mammary Tissue	69
TAT	ENSG00000198650	16	Breast - Mammary Tissue	100
SMOC1	ENSG00000198732	14	Breast - Mammary Tissue	100
MTCO3P12	ENSG00000198744	1	Breast - Mammary Tissue	37
	ENSG00000198868		Breast - Mammary Tissue	98
L1CAM	ENSG00000198910	X	Breast - Mammary Tissue	100
	ENSG00000200084		Breast - Mammary Tissue	76
SNORD14B	ENSG00000201403	11	Breast - Mammary Tissue	29
	ENSG00000202343		Breast - Mammary Tissue	62
RNU4-2	ENSG00000202538	12	Breast - Mammary Tissue	58
SMIM5	ENSG00000204323	17	Breast - Mammary Tissue	34
SP5	ENSG00000204335	2	Breast - Mammary Tissue	100
SLC44A4	ENSG00000204385	6	Breast - Mammary Tissue	40
CASP12	ENSG00000204403	11	Breast - Mammary Tissue	35
PSORS1C1	ENSG00000204540	6	Breast - Mammary Tissue	39
	ENSG00000204556		Breast - Mammary Tissue	62
	ENSG00000204778		Breast - Mammary Tissue	99
VIT	ENSG00000205221	2	Breast - Mammary Tissue	70
CYS1	ENSG00000205795	2	Breast - Mammary Tissue	40
ZDHHC11B	ENSG00000206077	5	Breast - Mammary Tissue	26
SNORA68	ENSG00000207166	19	Breast - Mammary Tissue	100
MIR635	ENSG00000207561	17	Breast - Mammary Tissue	98
MIR570	ENSG00000207650	3	Breast - Mammary Tissue	26
SNORD94	ENSG00000208772	2	Breast - Mammary Tissue	89
SNORD83A	ENSG00000209482	22	Breast - Mammary Tissue	92
	ENSG00000213700		Breast - Mammary Tissue	47
VN1R103P	ENSG00000213777	19	Breast - Mammary Tissue	23
	ENSG00000213866		Breast - Mammary Tissue	91
	ENSG00000215548		Breast - Mammary Tissue	91
GUSBP9	ENSG00000215630	5	Breast - Mammary Tissue	63
	ENSG00000219928		Breast - Mammary Tissue	50
FXYD7	ENSG00000221946	19	Breast - Mammary Tissue	27
TINCR	ENSG00000223573	19	Breast - Mammary Tissue	99
	ENSG00000224132		Breast - Mammary Tissue	100
CHL1-AS2	ENSG00000224318	3	Breast - Mammary Tissue	34
	ENSG00000224497		Breast - Mammary Tissue	87
DUTP6	ENSG00000225171	1	Breast - Mammary Tissue	68
	ENSG00000225217		Breast - Mammary Tissue	72
SFTA1P	ENSG00000225383	10	Breast - Mammary Tissue	82
	ENSG00000225398		Breast - Mammary Tissue	28
RAB6C-AS1	ENSG00000225449	2	Breast - Mammary Tissue	100
	ENSG00000225969		Breast - Mammary Tissue	34
FGF13-AS1	ENSG00000226031	X	Breast - Mammary Tissue	79
	ENSG00000226465		Breast - Mammary Tissue	59
ATE1-AS1	ENSG00000226864	10	Breast - Mammary Tissue	49
LINC01985	ENSG00000227260	3	Breast - Mammary Tissue	100
	ENSG00000228078		Breast - Mammary Tissue	45
	ENSG00000228158		Breast - Mammary Tissue	53
	ENSG00000228307		Breast - Mammary Tissue	93
CYP4F29P	ENSG00000228314	21	Breast - Mammary Tissue	36
	ENSG00000228363		Breast - Mammary Tissue	62
	ENSG00000228407		Breast - Mammary Tissue	69
	ENSG00000228906		Breast - Mammary Tissue	24
	ENSG00000229436		Breast - Mammary Tissue	70
	ENSG00000230521		Breast - Mammary Tissue	42
	ENSG00000231982		Breast - Mammary Tissue	73
LINC01697	ENSG00000232079	21	Breast - Mammary Tissue	100
	ENSG00000232354		Breast - Mammary Tissue	28
LOC101928402	ENSG00000232412	X	Breast - Mammary Tissue	41
	ENSG00000232901		Breast - Mammary Tissue	26
	ENSG00000233297		Breast - Mammary Tissue	100
	ENSG00000234964		Breast - Mammary Tissue	77
C12orf75	ENSG00000235162	12	Breast - Mammary Tissue	39
	ENSG00000236397		Breast - Mammary Tissue	76
BMS1P10	ENSG00000237238	9	Breast - Mammary Tissue	59
	ENSG00000237614		Breast - Mammary Tissue	61
KIFC1	ENSG00000237649	6	Breast - Mammary Tissue	100
LINC01238	ENSG00000237940	2	Breast - Mammary Tissue	96
MTATP8P1	ENSG00000240409	1	Breast - Mammary Tissue	87
C1QTNF9	ENSG00000240654	13	Breast - Mammary Tissue	36
MIF	ENSG00000240972	22	Breast - Mammary Tissue	26
RN7SL809P	ENSG00000241217	12	Breast - Mammary Tissue	39
RPL17P21	ENSG00000241809	5	Breast - Mammary Tissue	35
	ENSG00000242349		Breast - Mammary Tissue	74
	ENSG00000243444		Breast - Mammary Tissue	77
FLNB-AS1	ENSG00000244161	3	Breast - Mammary Tissue	88
	ENSG00000244682		Breast - Mammary Tissue	91
C4A	ENSG00000244731	6	Breast - Mammary Tissue	44
MIR210HG	ENSG00000247095	11	Breast - Mammary Tissue	87
	ENSG00000248641		Breast - Mammary Tissue	33
MTND6P4	ENSG00000249119	5	Breast - Mammary Tissue	47
SNORA21B	ENSG00000252699	17	Breast - Mammary Tissue	88
HOXA10-AS	ENSG00000253187	7	Breast - Mammary Tissue	83
LINC01605	ENSG00000253414	8	Breast - Mammary Tissue	100
	ENSG00000253570		Breast - Mammary Tissue	61
LOC101929719	ENSG00000254363	5	Breast - Mammary Tissue	62
	ENSG00000254859		Breast - Mammary Tissue	32
	ENSG00000254866		Breast - Mammary Tissue	100
SCAR9	ENSG00000254911	11	Breast - Mammary Tissue	93
HCAR3	ENSG00000255398	12	Breast - Mammary Tissue	36
TBX5-AS1	ENSG00000255399	12	Breast - Mammary Tissue	53
	ENSG00000255495		Breast - Mammary Tissue	100
	ENSG00000256148		Breast - Mammary Tissue	67
HP	ENSG00000257017	16	Breast - Mammary Tissue	33
LOC100506606	ENSG00000257176	12	Breast - Mammary Tissue	40
LINC01619	ENSG00000257242	12	Breast - Mammary Tissue	100
RHOXF1-AS1	ENSG00000258545	X	Breast - Mammary Tissue	92
	ENSG00000258944		Breast - Mammary Tissue	39
	ENSG00000259416		Breast - Mammary Tissue	31
	ENSG00000259762		Breast - Mammary Tissue	89
	ENSG00000261655		Breast - Mammary Tissue	92
RN7SL381P	ENSG00000263968	16	Breast - Mammary Tissue	51
AGAP12P	ENSG00000265018	10	Breast - Mammary Tissue	100
	ENSG00000265743		Breast - Mammary Tissue	28
CYP4F35P	ENSG00000265787	18	Breast - Mammary Tissue	55
FSBP	ENSG00000265817	8	Breast - Mammary Tissue	30
GDF10	ENSG00000266524	10	Breast - Mammary Tissue	96
	ENSG00000266903		Breast - Mammary Tissue	100
	ENSG00000267583		Breast - Mammary Tissue	100
	ENSG00000268568		Breast - Mammary Tissue	100
	ENSG00000268751		Breast - Mammary Tissue	100
	ENSG00000269903		Breast - Mammary Tissue	54
	ENSG00000269951		Breast - Mammary Tissue	65
	ENSG00000271367		Breast - Mammary Tissue	99
	ENSG00000271817		Breast - Mammary Tissue	48
	ENSG00000271959		Breast - Mammary Tissue	100
SNORD14A	ENSG00000272034	11	Breast - Mammary Tissue	81
	ENSG00000272275		Breast - Mammary Tissue	36
	ENSG00000272386		Breast - Mammary Tissue	87
	ENSG00000272389		Breast - Mammary Tissue	96
	ENSG00000272702		Breast - Mammary Tissue	56
	ENSG00000272711		Breast - Mammary Tissue	83
	ENSG00000272841		Breast - Mammary Tissue	84
	ENSG00000272953		Breast - Mammary Tissue	41
	ENSG00000272979		Breast - Mammary Tissue	93
	ENSG00000273076		Breast - Mammary Tissue	35
	ENSG00000273080		Breast - Mammary Tissue	57
	ENSG00000273100		Breast - Mammary Tissue	47
	ENSG00000273156		Breast - Mammary Tissue	53
	ENSG00000273338		Breast - Mammary Tissue	85
	ENSG00000273472		Breast - Mammary Tissue	33
	ENSG00000274312		Breast - Mammary Tissue	78
HERC2P7	ENSG00000274471	15	Breast - Mammary Tissue	81
TBC1D3	ENSG00000274512	17	Breast - Mammary Tissue	51
CCL18	ENSG00000275385	17	Breast - Mammary Tissue	90
LOC102724159	ENSG00000275464	21	Breast - Mammary Tissue	92
STPG3-AS1	ENSG00000275549	9	Breast - Mammary Tissue	100
	ENSG00000275560		Breast - Mammary Tissue	51
	ENSG00000275665		Breast - Mammary Tissue	24
	ENSG00000275966		Breast - Mammary Tissue	95
	ENSG00000277135		Breast - Mammary Tissue	80
	ENSG00000277383		Breast - Mammary Tissue	82
	ENSG00000277559		Breast - Mammary Tissue	79
	ENSG00000277702		Breast - Mammary Tissue	73
	ENSG00000278071		Breast - Mammary Tissue	54
	ENSG00000278231		Breast - Mammary Tissue	100
	ENSG00000278962		Breast - Mammary Tissue	36
	ENSG00000279140		Breast - Mammary Tissue	29
	ENSG00000279594		Breast - Mammary Tissue	23
	ENSG00000279602		Breast - Mammary Tissue	65
WASH5P	ENSG00000282458	19	Breast - Mammary Tissue	78
MIR6883	ENSG00000284117	17	Breast - Mammary Tissue	52
IL32	ENSG00000008517	16	Cells - Cultured fibroblasts	21
GPM6B	ENSG00000046653	X	Cells - Cultured fibroblasts	38
PTGS2	ENSG00000073756	1	Cells - Cultured fibroblasts	46
MAP2	ENSG00000078018	2	Cells - Cultured fibroblasts	57
CXCL2	ENSG00000081041	4	Cells - Cultured fibroblasts	27
BAMBI	ENSG00000095739	10	Cells - Cultured fibroblasts	50
NOMO3	ENSG00000103226	16	Cells - Cultured fibroblasts	79
HES1	ENSG00000114315	3	Cells - Cultured fibroblasts	41
ADAM23	ENSG00000114948	2	Cells - Cultured fibroblasts	22
EFEMP1	ENSG00000115380	2	Cells - Cultured fibroblasts	42
TCF21	ENSG00000118526	6	Cells - Cultured fibroblasts	50
PGF	ENSG00000119630	14	Cells - Cultured fibroblasts	43
GPR68	ENSG00000119714	14	Cells - Cultured fibroblasts	48
CPXM2	ENSG00000121898	10	Cells - Cultured fibroblasts	72
RAB38	ENSG00000123892	11	Cells - Cultured fibroblasts	43
	ENSG00000123965		Cells - Cultured fibroblasts	28
TNFRSF19	ENSG00000127863	13	Cells - Cultured fibroblasts	46
KDR	ENSG00000128052	4	Cells - Cultured fibroblasts	35
LIF	ENSG00000128342	22	Cells - Cultured fibroblasts	76
KRT34	ENSG00000131737	17	Cells - Cultured fibroblasts	46
GSTM1	ENSG00000134184	1	Cells - Cultured fibroblasts	38
SORT1	ENSG00000134243	1	Cells - Cultured fibroblasts	67
HTR1B	ENSG00000135312	6	Cells - Cultured fibroblasts	39
TLR4	ENSG00000136869	9	Cells - Cultured fibroblasts	52
C6orf52	ENSG00000137434	6	Cells - Cultured fibroblasts	25
TRPC6	ENSG00000137672	11	Cells - Cultured fibroblasts	44
ENPEP	ENSG00000138792	4	Cells - Cultured fibroblasts	55
FBN2	ENSG00000138829	5	Cells - Cultured fibroblasts	100
SLC38A4	ENSG00000139209	12	Cells - Cultured fibroblasts	33
PTPRQ	ENSG00000139304	12	Cells - Cultured fibroblasts	100
CORIN	ENSG00000145244	4	Cells - Cultured fibroblasts	99
TNFRSF21	ENSG00000146072	6	Cells - Cultured fibroblasts	53
CREB5	ENSG00000146592	7	Cells - Cultured fibroblasts	96
TCTEX1D1	ENSG00000152760	1	Cells - Cultured fibroblasts	91
JAM2	ENSG00000154721	21	Cells - Cultured fibroblasts	34
CCDC144B	ENSG00000154874	17	Cells - Cultured fibroblasts	85
C1orf115	ENSG00000162817	1	Cells - Cultured fibroblasts	45
	ENSG00000162840		Cells - Cultured fibroblasts	25
CXCL3	ENSG00000163734	4	Cells - Cultured fibroblasts	85
EDIL3	ENSG00000164176	5	Cells - Cultured fibroblasts	47
ANKRD2	ENSG00000165887	10	Cells - Cultured fibroblasts	79
PSCA	ENSG00000167653	8	Cells - Cultured fibroblasts	44
CXCL8	ENSG00000169429	4	Cells - Cultured fibroblasts	33
PCDH7	ENSG00000169851	4	Cells - Cultured fibroblasts	99
KRT19	ENSG00000171345	17	Cells - Cultured fibroblasts	96
TMEM51	ENSG00000171729	1	Cells - Cultured fibroblasts	73
CD7	ENSG00000173762	17	Cells - Cultured fibroblasts	22
MARCHF10	ENSG00000173838	17	Cells - Cultured fibroblasts	29
	ENSG00000176268		Cells - Cultured fibroblasts	35
TIMM23B-AGAP6	ENSG00000178440	10	Cells - Cultured fibroblasts	24
THBD	ENSG00000178726	20	Cells - Cultured fibroblasts	35
NTM	ENSG00000182667	11	Cells - Cultured fibroblasts	32
ARSI	ENSG00000183876	5	Cells - Cultured fibroblasts	49
LINC00839	ENSG00000185904	10	Cells - Cultured fibroblasts	52
GPAT2	ENSG00000186281	2	Cells - Cultured fibroblasts	69
USP32P1	ENSG00000188933	17	Cells - Cultured fibroblasts	98
	ENSG00000197813		Cells - Cultured fibroblasts	100
	ENSG00000197815		Cells - Cultured fibroblasts	33
ARC	ENSG00000198576	8	Cells - Cultured fibroblasts	65
SNORD16	ENSG00000199673	15	Cells - Cultured fibroblasts	64
	ENSG00000201217		Cells - Cultured fibroblasts	28
SNORA5C	ENSG00000201772	7	Cells - Cultured fibroblasts	55
	ENSG00000202078		Cells - Cultured fibroblasts	99
	ENSG00000202343		Cells - Cultured fibroblasts	92
	ENSG00000203818		Cells - Cultured fibroblasts	26
ERICH2	ENSG00000204334	2	Cells - Cultured fibroblasts	39
MIR770	ENSG00000211574	14	Cells - Cultured fibroblasts	84
SNORA26	ENSG00000212588	4	Cells - Cultured fibroblasts	26
ACKR1	ENSG00000213088	1	Cells - Cultured fibroblasts	33
FAM66B	ENSG00000215374	8	Cells - Cultured fibroblasts	58
	ENSG00000221184		Cells - Cultured fibroblasts	98
	ENSG00000224497		Cells - Cultured fibroblasts	91
	ENSG00000224629		Cells - Cultured fibroblasts	100
	ENSG00000225178		Cells - Cultured fibroblasts	29
	ENSG00000225400		Cells - Cultured fibroblasts	99
	ENSG00000225447		Cells - Cultured fibroblasts	40
	ENSG00000225554		Cells - Cultured fibroblasts	44
	ENSG00000225969		Cells - Cultured fibroblasts	60
	ENSG00000226085		Cells - Cultured fibroblasts	33
	ENSG00000226465		Cells - Cultured fibroblasts	82
	ENSG00000226790		Cells - Cultured fibroblasts	75
LINC00619	ENSG00000226808	10	Cells - Cultured fibroblasts	95
	ENSG00000226964		Cells - Cultured fibroblasts	48
	ENSG00000227001		Cells - Cultured fibroblasts	92
	ENSG00000227666		Cells - Cultured fibroblasts	71
	ENSG00000228078		Cells - Cultured fibroblasts	86
	ENSG00000230295		Cells - Cultured fibroblasts	30
LINC02015	ENSG00000231574	3	Cells - Cultured fibroblasts	25
RPL8P5	ENSG00000232926	22	Cells - Cultured fibroblasts	34
HMGB1P31	ENSG00000233266	2	Cells - Cultured fibroblasts	48
PANTR1	ENSG00000233639	2	Cells - Cultured fibroblasts	99
TPRG1-AS1	ENSG00000234076	3	Cells - Cultured fibroblasts	56
	ENSG00000234630		Cells - Cultured fibroblasts	91
	ENSG00000235499		Cells - Cultured fibroblasts	98
LINC02889	ENSG00000236039	7	Cells - Cultured fibroblasts	45
	ENSG00000236431		Cells - Cultured fibroblasts	54
RPL37P12	ENSG00000237916	2	Cells - Cultured fibroblasts	86
RN7SL608P	ENSG00000239884	17	Cells - Cultured fibroblasts	100
RPS12P28	ENSG00000240494	17	Cells - Cultured fibroblasts	99
TNFRSF6B	ENSG00000243509	20	Cells - Cultured fibroblasts	86
	ENSG00000244657		Cells - Cultured fibroblasts	25
	ENSG00000244952		Cells - Cultured fibroblasts	55
	ENSG00000247134		Cells - Cultured fibroblasts	53
FAM198B-AS1	ENSG00000248429	4	Cells - Cultured fibroblasts	28
	ENSG00000248794		Cells - Cultured fibroblasts	41
HHIP-AS1	ENSG00000248890	4	Cells - Cultured fibroblasts	35
TRMT9B	ENSG00000250305	8	Cells - Cultured fibroblasts	73
PURPL	ENSG00000250337	5	Cells - Cultured fibroblasts	99
RNU6-850P	ENSG00000252743	6	Cells - Cultured fibroblasts	53
LINC01111	ENSG00000254300	8	Cells - Cultured fibroblasts	33
	ENSG00000254483		Cells - Cultured fibroblasts	100
	ENSG00000254866		Cells - Cultured fibroblasts	50
	ENSG00000255495		Cells - Cultured fibroblasts	92
	ENSG00000258636		Cells - Cultured fibroblasts	52
HIF1A-AS1	ENSG00000258777	14	Cells - Cultured fibroblasts	28
	ENSG00000259318		Cells - Cultured fibroblasts	69
LOC105371414	ENSG00000260279	16	Cells - Cultured fibroblasts	34
FOXC2-AS1	ENSG00000260944	16	Cells - Cultured fibroblasts	94
	ENSG00000261379		Cells - Cultured fibroblasts	77
	ENSG00000261783		Cells - Cultured fibroblasts	71
	ENSG00000262372		Cells - Cultured fibroblasts	93
	ENSG00000262663		Cells - Cultured fibroblasts	80
	ENSG00000263934		Cells - Cultured fibroblasts	26
	ENSG00000264290		Cells - Cultured fibroblasts	97
	ENSG00000265205		Cells - Cultured fibroblasts	41
	ENSG00000267340		Cells - Cultured fibroblasts	79
	ENSG00000268366		Cells - Cultured fibroblasts	64
	ENSG00000269652		Cells - Cultured fibroblasts	24
	ENSG00000269946		Cells - Cultured fibroblasts	45
	ENSG00000269961		Cells - Cultured fibroblasts	24
	ENSG00000269970		Cells - Cultured fibroblasts	86
	ENSG00000271075		Cells - Cultured fibroblasts	31
	ENSG00000271670		Cells - Cultured fibroblasts	71
SNORD14A	ENSG00000272034	11	Cells - Cultured fibroblasts	75
	ENSG00000272343		Cells - Cultured fibroblasts	90
HERC2P7	ENSG00000274471	15	Cells - Cultured fibroblasts	75
	ENSG00000276012		Cells - Cultured fibroblasts	47
	ENSG00000276691		Cells - Cultured fibroblasts	70
	ENSG00000278974		Cells - Cultured fibroblasts	24
	ENSG00000279246		Cells - Cultured fibroblasts	38
	ENSG00000280502		Cells - Cultured fibroblasts	29
MIR637	ENSG00000283928	19	Cells - Cultured fibroblasts	34
HOXA11	ENSG00000005073	7	Colon - Sigmoid	31
CRLF1	ENSG00000006016	19	Colon - Sigmoid	58
CLDN11	ENSG00000013297	3	Colon - Sigmoid	34
IGF1	ENSG00000017427	12	Colon - Sigmoid	35
COL23A1	ENSG00000050767	5	Colon - Sigmoid	77
LMCD1	ENSG00000071282	3	Colon - Sigmoid	38
WSCD2	ENSG00000075035	12	Colon - Sigmoid	21
DDX43	ENSG00000080007	6	Colon - Sigmoid	24
WNT11	ENSG00000085741	11	Colon - Sigmoid	29
APOL4	ENSG00000100336	22	Colon - Sigmoid	28
CTSG	ENSG00000100448	14	Colon - Sigmoid	26
FAM83D	ENSG00000101447	20	Colon - Sigmoid	25
PDGFRL	ENSG00000104213	8	Colon - Sigmoid	33
AMH	ENSG00000104899	19	Colon - Sigmoid	71
COMP	ENSG00000105664	19	Colon - Sigmoid	69
LGI1	ENSG00000108231	10	Colon - Sigmoid	37
SGK1	ENSG00000118515	6	Colon - Sigmoid	33
CCN2	ENSG00000118523	6	Colon - Sigmoid	32
SPP1	ENSG00000118785	4	Colon - Sigmoid	32
G0S2	ENSG00000123689	1	Colon - Sigmoid	25
PCSK2	ENSG00000125851	20	Colon - Sigmoid	41
NR1D1	ENSG00000126368	17	Colon - Sigmoid	25
TNNT3	ENSG00000130595	11	Colon - Sigmoid	73
DGKB	ENSG00000136267	7	Colon - Sigmoid	25
FGFBP2	ENSG00000137441	4	Colon - Sigmoid	70
MGARP	ENSG00000137463	4	Colon - Sigmoid	30
CYP1B1	ENSG00000138061	2	Colon - Sigmoid	89
CH25H	ENSG00000138135	10	Colon - Sigmoid	36
TMEM132B	ENSG00000139364	12	Colon - Sigmoid	33
PMAIP1	ENSG00000141682	18	Colon - Sigmoid	66
DDIT4L	ENSG00000145358	4	Colon - Sigmoid	25
C16orf89	ENSG00000153446	16	Colon - Sigmoid	27
ART3	ENSG00000156219	4	Colon - Sigmoid	26
COX6A2	ENSG00000156885	16	Colon - Sigmoid	21
PRAC1	ENSG00000159182	17	Colon - Sigmoid	56
FTCD	ENSG00000160282	21	Colon - Sigmoid	84
SPATC1L	ENSG00000160284	21	Colon - Sigmoid	94
CD300LG	ENSG00000161649	17	Colon - Sigmoid	22
NTNG1	ENSG00000162631	1	Colon - Sigmoid	31
HPGDS	ENSG00000163106	4	Colon - Sigmoid	43
DAPL1	ENSG00000163331	2	Colon - Sigmoid	25
TXLNB	ENSG00000164440	6	Colon - Sigmoid	30
CTHRC1	ENSG00000164932	8	Colon - Sigmoid	57
FREM1	ENSG00000164946	9	Colon - Sigmoid	41
LRFN5	ENSG00000165379	14	Colon - Sigmoid	21
IGF2	ENSG00000167244	11	Colon - Sigmoid	55
CXCL8	ENSG00000169429	4	Colon - Sigmoid	23
SLN	ENSG00000170290	11	Colon - Sigmoid	93
KCNK3	ENSG00000171303	2	Colon - Sigmoid	35
TPSAB1	ENSG00000172236	16	Colon - Sigmoid	36
WFIKKN2	ENSG00000173714	17	Colon - Sigmoid	36
RTL3	ENSG00000179300	X	Colon - Sigmoid	71
HLA-DQB1	ENSG00000179344	6	Colon - Sigmoid	96
KCTD4	ENSG00000180332	13	Colon - Sigmoid	55
DEXI	ENSG00000182108	16	Colon - Sigmoid	37
CTN3	ENSG00000183230	10	Colon - Sigmoid	26
	ENSG00000183889		Colon - Sigmoid	95
THBS2	ENSG00000186340	6	Colon - Sigmoid	26
RELN	ENSG00000189056	7	Colon - Sigmoid	79
NPIPB15	ENSG00000196436	16	Colon - Sigmoid	24
HLA-DQA1	ENSG00000196735	6	Colon - Sigmoid	49
SERPI1	ENSG00000197249	14	Colon - Sigmoid	22
HLA-DRB5	ENSG00000198502	6	Colon - Sigmoid	83
POU3F3	ENSG00000198914	2	Colon - Sigmoid	81
SNORA73B	ENSG00000200087	1	Colon - Sigmoid	26
	ENSG00000202343		Colon - Sigmoid	57
	ENSG00000202533		Colon - Sigmoid	63
PLPP4	ENSG00000203805	10	Colon - Sigmoid	28
PKHD1L1	ENSG00000205038	8	Colon - Sigmoid	63
SMN1	ENSG00000205571	5	Colon - Sigmoid	62
SNORA1	ENSG00000206834	11	Colon - Sigmoid	31
MIR199A2	ENSG00000208024	1	Colon - Sigmoid	71
SNORD94	ENSG00000208772	2	Colon - Sigmoid	32
	ENSG00000210194		Colon - Sigmoid	61
EBF2	ENSG00000221818	8	Colon - Sigmoid	42
	ENSG00000223414		Colon - Sigmoid	21
	ENSG00000224239		Colon - Sigmoid	45
SOX1-OT	ENSG00000224243	13	Colon - Sigmoid	34
CHL1-AS2	ENSG00000224318	3	Colon - Sigmoid	87
	ENSG00000225217		Colon - Sigmoid	52
	ENSG00000225643		Colon - Sigmoid	92
MTND1P23	ENSG00000225972	1	Colon - Sigmoid	53
	ENSG00000226179		Colon - Sigmoid	86
	ENSG00000226774		Colon - Sigmoid	59
ATE1-AS1	ENSG00000226864	10	Colon - Sigmoid	47
	ENSG00000229019		Colon - Sigmoid	39
	ENSG00000229167		Colon - Sigmoid	61
	ENSG00000230521		Colon - Sigmoid	73
VN1R108P	ENSG00000230772	20	Colon - Sigmoid	26
	ENSG00000231106		Colon - Sigmoid	36
LINC01273	ENSG00000231742	20	Colon - Sigmoid	24
LINC01354	ENSG00000231768	1	Colon - Sigmoid	27
CYP21A2	ENSG00000231852	6	Colon - Sigmoid	23
	ENSG00000232901		Colon - Sigmoid	73
	ENSG00000233117		Colon - Sigmoid	30
HMGB1P31	ENSG00000233266	2	Colon - Sigmoid	99
	ENSG00000233297		Colon - Sigmoid	90
	ENSG00000233328		Colon - Sigmoid	37
IFITM4P	ENSG00000235821	6	Colon - Sigmoid	40
	ENSG00000236060		Colon - Sigmoid	53
	ENSG00000236337		Colon - Sigmoid	34
	ENSG00000236710		Colon - Sigmoid	50
BCYRN1	ENSG00000236824	2	Colon - Sigmoid	70
LINC01474	ENSG00000236849	9	Colon - Sigmoid	26
	ENSG00000237133		Colon - Sigmoid	62
LINC01797	ENSG00000237179	2	Colon - Sigmoid	25
	ENSG00000237429		Colon - Sigmoid	27
MTCO1P12	ENSG00000237973	1	Colon - Sigmoid	48
	ENSG00000238039		Colon - Sigmoid	57
	ENSG00000243230		Colon - Sigmoid	57
	ENSG00000243389		Colon - Sigmoid	35
	ENSG00000244682		Colon - Sigmoid	23
LINC02268	ENSG00000248174	4	Colon - Sigmoid	23
PCP4L1	ENSG00000248485	1	Colon - Sigmoid	32
MTND6P4	ENSG00000249119	5	Colon - Sigmoid	58
PTTG2	ENSG00000250254	4	Colon - Sigmoid	61
	ENSG00000250343		Colon - Sigmoid	71
	ENSG00000253570		Colon - Sigmoid	33
	ENSG00000253730		Colon - Sigmoid	65
	ENSG00000254810		Colon - Sigmoid	32
	ENSG00000254851		Colon - Sigmoid	94
	ENSG00000256673		Colon - Sigmoid	87
FRMD6-AS2	ENSG00000258537	14	Colon - Sigmoid	89
	ENSG00000259038		Colon - Sigmoid	40
	ENSG00000259065		Colon - Sigmoid	28
COSMOC	ENSG00000260552	18	Colon - Sigmoid	29
	ENSG00000260859		Colon - Sigmoid	86
	ENSG00000261672		Colon - Sigmoid	24
LOC728138	ENSG00000261819	16	Colon - Sigmoid	52
	ENSG00000262006		Colon - Sigmoid	88
MTCO1P40	ENSG00000262902	17	Colon - Sigmoid	67
	ENSG00000263683		Colon - Sigmoid	69
	ENSG00000265474		Colon - Sigmoid	53
	ENSG00000265982		Colon - Sigmoid	63
	ENSG00000267078		Colon - Sigmoid	45
RPL10P15	ENSG00000267119	19	Colon - Sigmoid	23
	ENSG00000267304		Colon - Sigmoid	59
	ENSG00000267776		Colon - Sigmoid	37
	ENSG00000269139		Colon - Sigmoid	61
LOC375196	ENSG00000269210	2	Colon - Sigmoid	23
	ENSG00000269427		Colon - Sigmoid	39
	ENSG00000269934		Colon - Sigmoid	68
	ENSG00000270093		Colon - Sigmoid	22
	ENSG00000270640		Colon - Sigmoid	86
	ENSG00000271259		Colon - Sigmoid	31
	ENSG00000272159		Colon - Sigmoid	39
	ENSG00000272622		Colon - Sigmoid	58
	ENSG00000272787		Colon - Sigmoid	40
	ENSG00000273416		Colon - Sigmoid	79
	ENSG00000273687		Colon - Sigmoid	78
	ENSG00000274031		Colon - Sigmoid	23
	ENSG00000274248		Colon - Sigmoid	57
	ENSG00000274444		Colon - Sigmoid	53
HERC2P7	ENSG00000274471	15	Colon - Sigmoid	89
	ENSG00000274758		Colon - Sigmoid	39
	ENSG00000274825		Colon - Sigmoid	69
	ENSG00000275611		Colon - Sigmoid	40
	ENSG00000275665		Colon - Sigmoid	29
	ENSG00000276261		Colon - Sigmoid	43
	ENSG00000276846		Colon - Sigmoid	28
	ENSG00000277218		Colon - Sigmoid	49
	ENSG00000278978		Colon - Sigmoid	25
	ENSG00000279204		Colon - Sigmoid	48
	ENSG00000279489		Colon - Sigmoid	26
	ENSG00000279656		Colon - Sigmoid	64
	ENSG00000280323		Colon - Sigmoid	31
CCDC163	ENSG00000280670	1	Colon - Sigmoid	34
MARCO	ENSG00000019169	2	Colon - Transverse	29
HGF	ENSG00000019991	7	Colon - Transverse	27
KCNG1	ENSG00000026559	20	Colon - Transverse	92
MSR1	ENSG00000038945	8	Colon - Transverse	73
CP	ENSG00000047457	3	Colon - Transverse	35
FCGR2B	ENSG00000072694	1	Colon - Transverse	23
CAPN6	ENSG00000077274	X	Colon - Transverse	44
MOXD1	ENSG00000079931	6	Colon - Transverse	26
ARG2	ENSG00000081181	14	Colon - Transverse	89
P3H2	ENSG00000090530	3	Colon - Transverse	27
ANGPT2	ENSG00000091879	8	Colon - Transverse	50
PLTP	ENSG00000100979	20	Colon - Transverse	35
MXRA5	ENSG00000101825	X	Colon - Transverse	86
SLC7A5	ENSG00000103257	16	Colon - Transverse	70
STMN2	ENSG00000104435	8	Colon - Transverse	24
CA9	ENSG00000107159	9	Colon - Transverse	88
P2RX1	ENSG00000108405	17	Colon - Transverse	97
MS4A4A	ENSG00000110079	11	Colon - Transverse	27
GLI1	ENSG00000111087	12	Colon - Transverse	26
HBEGF	ENSG00000113070	5	Colon - Transverse	22
POMC	ENSG00000115138	2	Colon - Transverse	83
HOXB8	ENSG00000120068	17	Colon - Transverse	23
WIPF3	ENSG00000122574	7	Colon - Transverse	72
MMP19	ENSG00000123342	12	Colon - Transverse	30
F13A1	ENSG00000124491	6	Colon - Transverse	40
MT1G	ENSG00000125144	16	Colon - Transverse	85
PAX8	ENSG00000125618	2	Colon - Transverse	49
FOSB	ENSG00000125740	19	Colon - Transverse	29
F2RL3	ENSG00000127533	19	Colon - Transverse	23
LIF	ENSG00000128342	22	Colon - Transverse	37
C1QL1	ENSG00000131094	17	Colon - Transverse	27
LGR6	ENSG00000133067	1	Colon - Transverse	56
BHLHE40	ENSG00000134107	3	Colon - Transverse	22
RSAD2	ENSG00000134321	2	Colon - Transverse	94
PSAT1	ENSG00000135069	9	Colon - Transverse	92
SLC19A3	ENSG00000135917	2	Colon - Transverse	62
SERPINE2	ENSG00000135919	2	Colon - Transverse	47
ADM	ENSG00000148926	11	Colon - Transverse	22
SST	ENSG00000157005	3	Colon - Transverse	57
HK3	ENSG00000160883	5	Colon - Transverse	21
INHBB	ENSG00000163083	2	Colon - Transverse	75
S100A9	ENSG00000163220	1	Colon - Transverse	25
MNDA	ENSG00000163563	1	Colon - Transverse	27
CCR1	ENSG00000163823	3	Colon - Transverse	70
NPY1R	ENSG00000164128	4	Colon - Transverse	33
CTHRC1	ENSG00000164932	8	Colon - Transverse	77
METTL27	ENSG00000165171	7	Colon - Transverse	26
AQP7	ENSG00000165269	9	Colon - Transverse	22
FOLR2	ENSG00000165457	11	Colon - Transverse	34
CD300C	ENSG00000167850	17	Colon - Transverse	71
RSPO1	ENSG00000169218	1	Colon - Transverse	22
RSE2	ENSG00000169385	14	Colon - Transverse	32
FPR1	ENSG00000171051	19	Colon - Transverse	43
B3GALT1	ENSG00000172318	2	Colon - Transverse	28
CLEC12A	ENSG00000172322	12	Colon - Transverse	37
CTSW	ENSG00000172543	11	Colon - Transverse	64
FOSL1	ENSG00000175592	11	Colon - Transverse	23
FCER1A	ENSG00000179639	1	Colon - Transverse	24
HERC2P3	ENSG00000180229	15	Colon - Transverse	31
PDIA2	ENSG00000185615	16	Colon - Transverse	33
KRT5	ENSG00000186081	12	Colon - Transverse	69
USP32P1	ENSG00000188933	17	Colon - Transverse	34
PAX8-AS1	ENSG00000189223	2	Colon - Transverse	43
ALG1L	ENSG00000189366	3	Colon - Transverse	95
HRCT1	ENSG00000196196	9	Colon - Transverse	22
NPIPB15	ENSG00000196436	16	Colon - Transverse	92
TPSB2	ENSG00000197253	16	Colon - Transverse	50
	ENSG00000197582		Colon - Transverse	48
MT1F	ENSG00000198417	16	Colon - Transverse	40
HLA-DRB5	ENSG00000198502	6	Colon - Transverse	75
MTCO3P12	ENSG00000198744	1	Colon - Transverse	77
	ENSG00000198868		Colon - Transverse	26
SNORA55	ENSG00000201457	1	Colon - Transverse	30
FCGR3A	ENSG00000203747	1	Colon - Transverse	96
GGTA1	ENSG00000204136	9	Colon - Transverse	28
HLA-G	ENSG00000204632	6	Colon - Transverse	63
SMN1	ENSG00000205571	5	Colon - Transverse	21
SNORD21	ENSG00000206680	1	Colon - Transverse	21
MIR570	ENSG00000207650	3	Colon - Transverse	66
	ENSG00000209082		Colon - Transverse	29
	ENSG00000210196		Colon - Transverse	46
	ENSG00000214110		Colon - Transverse	39
	ENSG00000214425		Colon - Transverse	34
	ENSG00000217027		Colon - Transverse	52
SNORD23	ENSG00000221803	19	Colon - Transverse	90
	ENSG00000224497		Colon - Transverse	86
	ENSG00000224594		Colon - Transverse	90
	ENSG00000224769		Colon - Transverse	34
	ENSG00000224848		Colon - Transverse	52
	ENSG00000225178		Colon - Transverse	40
	ENSG00000225217		Colon - Transverse	31
	ENSG00000227329		Colon - Transverse	21
	ENSG00000227719		Colon - Transverse	26
	ENSG00000228078		Colon - Transverse	25
HLA-DRB6	ENSG00000229391	6	Colon - Transverse	26
	ENSG00000230202		Colon - Transverse	26
HLA-DQB2	ENSG00000232629	6	Colon - Transverse	86
LINC01503	ENSG00000233901	9	Colon - Transverse	37
	ENSG00000234175		Colon - Transverse	100
DPP10-AS1	ENSG00000235026	2	Colon - Transverse	62
	ENSG00000236397		Colon - Transverse	90
HLA-DQA1	ENSG00000237541	6	Colon - Transverse	76
LINC01238	ENSG00000237940	2	Colon - Transverse	26
TNFRSF6B	ENSG00000243509	20	Colon - Transverse	46
RN7SL834P	ENSG00000243650	2	Colon - Transverse	53
	ENSG00000244124		Colon - Transverse	45
	ENSG00000244682		Colon - Transverse	65
C4A	ENSG00000244731	6	Colon - Transverse	22
MTCYBP18	ENSG00000244921	5	Colon - Transverse	83
	ENSG00000249572		Colon - Transverse	41
HOXA10-AS	ENSG00000253187	7	Colon - Transverse	50
	ENSG00000253508		Colon - Transverse	62
SIGLEC14	ENSG00000254415	19	Colon - Transverse	21
PKD1P5	ENSG00000254681	16	Colon - Transverse	36
	ENSG00000255142		Colon - Transverse	28
	ENSG00000256148		Colon - Transverse	34
PLBD1-AS1	ENSG00000256751	12	Colon - Transverse	25
	ENSG00000258646		Colon - Transverse	67
MRC1	ENSG00000260314	10	Colon - Transverse	35
WFDC21P	ENSG00000261040	17	Colon - Transverse	56
	ENSG00000262663		Colon - Transverse	37
MTCO1P40	ENSG00000262902	17	Colon - Transverse	54
MIR3936	ENSG00000263597	5	Colon - Transverse	37
	ENSG00000265205		Colon - Transverse	21
	ENSG00000266680		Colon - Transverse	45
	ENSG00000267547		Colon - Transverse	59
	ENSG00000268297		Colon - Transverse	76
FENDRR	ENSG00000268388	16	Colon - Transverse	26
	ENSG00000268568		Colon - Transverse	88
	ENSG00000269970		Colon - Transverse	35
	ENSG00000271151		Colon - Transverse	63
MILR1	ENSG00000271605	17	Colon - Transverse	46
	ENSG00000272155		Colon - Transverse	47
	ENSG00000272277		Colon - Transverse	71
	ENSG00000272386		Colon - Transverse	79
	ENSG00000272512		Colon - Transverse	31
SNORA73A	ENSG00000274266	1	Colon - Transverse	74
HERC2P7	ENSG00000274471	15	Colon - Transverse	86
	ENSG00000274818		Colon - Transverse	75
LOC102724159	ENSG00000275464	21	Colon - Transverse	29
PRSS2	ENSG00000275896	7	Colon - Transverse	39
	ENSG00000275910		Colon - Transverse	21
	ENSG00000276250		Colon - Transverse	31
	ENSG00000276445		Colon - Transverse	44
	ENSG00000276533		Colon - Transverse	38
	ENSG00000278266		Colon - Transverse	53
	ENSG00000278876		Colon - Transverse	82
	ENSG00000278974		Colon - Transverse	61
	ENSG00000279332		Colon - Transverse	82
	ENSG00000279803		Colon - Transverse	43
PCDH20	ENSG00000280165	13	Colon - Transverse	39
MIR1244-2	ENSG00000283498	5	Colon - Transverse	55
PDK4	ENSG00000004799	7	Esophagus - Gastroesophageal Junction	98
ACSM3	ENSG00000005187	16	Esophagus - Gastroesophageal Junction	45
TAC1	ENSG00000006128	7	Esophagus - Gastroesophageal Junction	77
LAMC2	ENSG00000058085	1	Esophagus - Gastroesophageal Junction	88
ST6GALC1	ENSG00000070526	17	Esophagus - Gastroesophageal Junction	49
PPP2R2C	ENSG00000074211	4	Esophagus - Gastroesophageal Junction	34
CADPS2	ENSG00000081803	7	Esophagus - Gastroesophageal Junction	86
PRODH	ENSG00000100033	22	Esophagus - Gastroesophageal Junction	92
BDKRB1	ENSG00000100739	14	Esophagus - Gastroesophageal Junction	31
FAM83D	ENSG00000101447	20	Esophagus - Gastroesophageal Junction	73
NOMO3	ENSG00000103226	16	Esophagus - Gastroesophageal Junction	41
ANXA13	ENSG00000104537	8	Esophagus - Gastroesophageal Junction	90
EBI3	ENSG00000105246	19	Esophagus - Gastroesophageal Junction	34
ZBTB16	ENSG00000109906	11	Esophagus - Gastroesophageal Junction	77
STC2	ENSG00000113739	5	Esophagus - Gastroesophageal Junction	64
CD2	ENSG00000116824	1	Esophagus - Gastroesophageal Junction	98
COLEC11	ENSG00000118004	2	Esophagus - Gastroesophageal Junction	78
GPR68	ENSG00000119714	14	Esophagus - Gastroesophageal Junction	26
SFRP5	ENSG00000120057	10	Esophagus - Gastroesophageal Junction	82
LDLR	ENSG00000130164	19	Esophagus - Gastroesophageal Junction	79
GADD45G	ENSG00000130222	9	Esophagus - Gastroesophageal Junction	78
DPP6	ENSG00000130226	7	Esophagus - Gastroesophageal Junction	30
ADAMTS8	ENSG00000134917	11	Esophagus - Gastroesophageal Junction	37
HTR1B	ENSG00000135312	6	Esophagus - Gastroesophageal Junction	26
FGF5	ENSG00000138675	4	Esophagus - Gastroesophageal Junction	24
PNMT	ENSG00000141744	17	Esophagus - Gastroesophageal Junction	28
FCN3	ENSG00000142748	1	Esophagus - Gastroesophageal Junction	97
CYP4B1	ENSG00000142973	1	Esophagus - Gastroesophageal Junction	23
ST6GAL2	ENSG00000144057	2	Esophagus - Gastroesophageal Junction	71
NKD2	ENSG00000145506	5	Esophagus - Gastroesophageal Junction	58
CCDC144B	ENSG00000154874	17	Esophagus - Gastroesophageal Junction	58
DEPTOR	ENSG00000155792	8	Esophagus - Gastroesophageal Junction	97
SPATC1L	ENSG00000160284	21	Esophagus - Gastroesophageal Junction	58
AZGP1	ENSG00000160862	7	Esophagus - Gastroesophageal Junction	40
CD300LG	ENSG00000161649	17	Esophagus - Gastroesophageal Junction	76
SYNC	ENSG00000162520	1	Esophagus - Gastroesophageal Junction	30
FCMR	ENSG00000162894	1	Esophagus - Gastroesophageal Junction	50
FRZB	ENSG00000162998	2	Esophagus - Gastroesophageal Junction	30
KLF15	ENSG00000163884	3	Esophagus - Gastroesophageal Junction	62
IQUB	ENSG00000164675	7	Esophagus - Gastroesophageal Junction	43
STOX1	ENSG00000165730	10	Esophagus - Gastroesophageal Junction	95
C19orf33	ENSG00000167644	19	Esophagus - Gastroesophageal Junction	30
LGI3	ENSG00000168481	8	Esophagus - Gastroesophageal Junction	81
IL7R	ENSG00000168685	5	Esophagus - Gastroesophageal Junction	97
CEL	ENSG00000170835	9	Esophagus - Gastroesophageal Junction	33
RAB40A	ENSG00000172476	X	Esophagus - Gastroesophageal Junction	54
NIPAL4	ENSG00000172548	5	Esophagus - Gastroesophageal Junction	54
HSPA6	ENSG00000173110	1	Esophagus - Gastroesophageal Junction	44
SUSD5	ENSG00000173705	3	Esophagus - Gastroesophageal Junction	21
KLHL38	ENSG00000175946	8	Esophagus - Gastroesophageal Junction	100
PIPOX	ENSG00000179761	17	Esophagus - Gastroesophageal Junction	48
TMEM252	ENSG00000181778	9	Esophagus - Gastroesophageal Junction	41
DEXI	ENSG00000182108	16	Esophagus - Gastroesophageal Junction	23
MAGEB17	ENSG00000182798	X	Esophagus - Gastroesophageal Junction	28
SLC25A18	ENSG00000182902	22	Esophagus - Gastroesophageal Junction	26
FAM43B	ENSG00000183114	1	Esophagus - Gastroesophageal Junction	87
CABCOCO1	ENSG00000183346	10	Esophagus - Gastroesophageal Junction	75
RIPK4	ENSG00000183421	21	Esophagus - Gastroesophageal Junction	78
RPL7AP28	ENSG00000184139	4	Esophagus - Gastroesophageal Junction	67
KCNJ11	ENSG00000187486	11	Esophagus - Gastroesophageal Junction	39
LCN10	ENSG00000187922	9	Esophagus - Gastroesophageal Junction	78
HBA2	ENSG00000188536	16	Esophagus - Gastroesophageal Junction	25
MAP1LC3C	ENSG00000197769	1	Esophagus - Gastroesophageal Junction	78
CES1	ENSG00000198848	16	Esophagus - Gastroesophageal Junction	93
CD3E	ENSG00000198851	11	Esophagus - Gastroesophageal Junction	41
	ENSG00000200084		Esophagus - Gastroesophageal Junction	68
SNORA33	ENSG00000200534	6	Esophagus - Gastroesophageal Junction	62
SNORA65	ENSG00000201302	9	Esophagus - Gastroesophageal Junction	40
SNORA62	ENSG00000202363	3	Esophagus - Gastroesophageal Junction	74
	ENSG00000203286		Esophagus - Gastroesophageal Junction	24
	ENSG00000203709		Esophagus - Gastroesophageal Junction	61
AARD	ENSG00000205002	8	Esophagus - Gastroesophageal Junction	88
SNORA75	ENSG00000206885	2	Esophagus - Gastroesophageal Junction	21
	ENSG00000207146		Esophagus - Gastroesophageal Junction	40
SNORD94	ENSG00000208772	2	Esophagus - Gastroesophageal Junction	55
	ENSG00000210194		Esophagus - Gastroesophageal Junction	82
SNORA3B	ENSG00000212607	11	Esophagus - Gastroesophageal Junction	84
	ENSG00000213018		Esophagus - Gastroesophageal Junction	48
	ENSG00000213866		Esophagus - Gastroesophageal Junction	78
	ENSG00000214110		Esophagus - Gastroesophageal Junction	41
PLIN5	ENSG00000214456	19	Esophagus - Gastroesophageal Junction	47
	ENSG00000215861		Esophagus - Gastroesophageal Junction	28
SNORD23	ENSG00000221803	19	Esophagus - Gastroesophageal Junction	55
	ENSG00000223401		Esophagus - Gastroesophageal Junction	99
C4B	ENSG00000224389	6	Esophagus - Gastroesophageal Junction	57
	ENSG00000225905		Esophagus - Gastroesophageal Junction	22
	ENSG00000226085		Esophagus - Gastroesophageal Junction	49
	ENSG00000228407		Esophagus - Gastroesophageal Junction	23
EMC1-AS1	ENSG00000230424	1	Esophagus - Gastroesophageal Junction	31
	ENSG00000232320		Esophagus - Gastroesophageal Junction	95
	ENSG00000233297		Esophagus - Gastroesophageal Junction	52
	ENSG00000234814		Esophagus - Gastroesophageal Junction	99
IFITM4P	ENSG00000235821	6	Esophagus - Gastroesophageal Junction	35
	ENSG00000237668		Esophagus - Gastroesophageal Junction	79
RNF216-IT1	ENSG00000237738	7	Esophagus - Gastroesophageal Junction	44
	ENSG00000237949		Esophagus - Gastroesophageal Junction	81
	ENSG00000238123		Esophagus - Gastroesophageal Junction	97
RPL17P21	ENSG00000241809	5	Esophagus - Gastroesophageal Junction	74
GTF2A1L	ENSG00000242441	2	Esophagus - Gastroesophageal Junction	25
C4A	ENSG00000244731	6	Esophagus - Gastroesophageal Junction	81
ALDH1L1-AS2	ENSG00000246022	3	Esophagus - Gastroesophageal Junction	81
MTND6P4	ENSG00000249119	5	Esophagus - Gastroesophageal Junction	57
LINC01088	ENSG00000249307	4	Esophagus - Gastroesophageal Junction	83
	ENSG00000249646		Esophagus - Gastroesophageal Junction	98
	ENSG00000249685		Esophagus - Gastroesophageal Junction	46
	ENSG00000250470		Esophagus - Gastroesophageal Junction	27
	ENSG00000250934		Esophagus - Gastroesophageal Junction	65
	ENSG00000255191		Esophagus - Gastroesophageal Junction	56
	ENSG00000255495		Esophagus - Gastroesophageal Junction	73
	ENSG00000255741		Esophagus - Gastroesophageal Junction	22
	ENSG00000255992		Esophagus - Gastroesophageal Junction	74
	ENSG00000257497		Esophagus - Gastroesophageal Junction	28
	ENSG00000258086		Esophagus - Gastroesophageal Junction	79
LOC102724050	ENSG00000258137	12	Esophagus - Gastroesophageal Junction	84
BCL2L2-PABPN1	ENSG00000258643	14	Esophagus - Gastroesophageal Junction	29
	ENSG00000259205		Esophagus - Gastroesophageal Junction	63
	ENSG00000259618		Esophagus - Gastroesophageal Junction	26
TGFBR3L	ENSG00000260001	19	Esophagus - Gastroesophageal Junction	86
SCX	ENSG00000260428	8	Esophagus - Gastroesophageal Junction	23
	ENSG00000261270		Esophagus - Gastroesophageal Junction	37
	ENSG00000262006		Esophagus - Gastroesophageal Junction	30
	ENSG00000263065		Esophagus - Gastroesophageal Junction	73
	ENSG00000263826		Esophagus - Gastroesophageal Junction	41
	ENSG00000263934		Esophagus - Gastroesophageal Junction	26
LCN6	ENSG00000267206	9	Esophagus - Gastroesophageal Junction	68
	ENSG00000267405		Esophagus - Gastroesophageal Junction	38
	ENSG00000267505		Esophagus - Gastroesophageal Junction	68
	ENSG00000268366		Esophagus - Gastroesophageal Junction	86
	ENSG00000268568		Esophagus - Gastroesophageal Junction	36
	ENSG00000269124		Esophagus - Gastroesophageal Junction	49
	ENSG00000269427		Esophagus - Gastroesophageal Junction	41
	ENSG00000269886		Esophagus - Gastroesophageal Junction	35
	ENSG00000270127		Esophagus - Gastroesophageal Junction	39
	ENSG00000272279		Esophagus - Gastroesophageal Junction	29
	ENSG00000272361		Esophagus - Gastroesophageal Junction	25
	ENSG00000272823		Esophagus - Gastroesophageal Junction	71
	ENSG00000272864		Esophagus - Gastroesophageal Junction	22
	ENSG00000273026		Esophagus - Gastroesophageal Junction	30
	ENSG00000273402		Esophagus - Gastroesophageal Junction	28
	ENSG00000273474		Esophagus - Gastroesophageal Junction	59
	ENSG00000274021		Esophagus - Gastroesophageal Junction	37
TBC1D3	ENSG00000274512	17	Esophagus - Gastroesophageal Junction	54
	ENSG00000274536		Esophagus - Gastroesophageal Junction	94
	ENSG00000274642		Esophagus - Gastroesophageal Junction	33
	ENSG00000274825		Esophagus - Gastroesophageal Junction	39
MIR145	ENSG00000276365	5	Esophagus - Gastroesophageal Junction	25
	ENSG00000277010		Esophagus - Gastroesophageal Junction	27
	ENSG00000277459		Esophagus - Gastroesophageal Junction	68
	ENSG00000277702		Esophagus - Gastroesophageal Junction	69
	ENSG00000279489		Esophagus - Gastroesophageal Junction	42
	ENSG00000279602		Esophagus - Gastroesophageal Junction	21
	ENSG00000280323		Esophagus - Gastroesophageal Junction	33
	ENSG00000281809		Esophagus - Gastroesophageal Junction	59
PDK4	ENSG00000004799	7	Esophagus - Mucosa	31
CD22	ENSG00000012124	19	Esophagus - Mucosa	21
TNC	ENSG00000041982	9	Esophagus - Mucosa	25
CHRDL2	ENSG00000054938	11	Esophagus - Mucosa	74
NGEF	ENSG00000066248	2	Esophagus - Mucosa	68
CXCL2	ENSG00000081041	4	Esophagus - Mucosa	60
SIGLEC1	ENSG00000088827	20	Esophagus - Mucosa	28
IL2RB	ENSG00000100385	22	Esophagus - Mucosa	32
UNC93A	ENSG00000112494	6	Esophagus - Mucosa	35
IL1RL1	ENSG00000115602	2	Esophagus - Mucosa	96
MYRF	ENSG00000124920	11	Esophagus - Mucosa	83
SLURP1	ENSG00000126233	8	Esophagus - Mucosa	38
PSB	ENSG00000131401	19	Esophagus - Mucosa	57
CHI3L1	ENSG00000133048	1	Esophagus - Mucosa	26
EPSTI1	ENSG00000133106	13	Esophagus - Mucosa	59
GSTT2B	ENSG00000133433	22	Esophagus - Mucosa	27
GSTM1	ENSG00000134184	1	Esophagus - Mucosa	21
ALDH1L2	ENSG00000136010	12	Esophagus - Mucosa	23
IRF4	ENSG00000137265	6	Esophagus - Mucosa	28
SH3GL3	ENSG00000140600	15	Esophagus - Mucosa	97
FCN3	ENSG00000142748	1	Esophagus - Mucosa	79
GPR17	ENSG00000144230	2	Esophagus - Mucosa	45
PLA1A	ENSG00000144837	3	Esophagus - Mucosa	47
SYT8	ENSG00000149043	11	Esophagus - Mucosa	41
KCTD14	ENSG00000151364	11	Esophagus - Mucosa	42
BATF	ENSG00000156127	14	Esophagus - Mucosa	43
CD1D	ENSG00000158473	1	Esophagus - Mucosa	56
CD1C	ENSG00000158481	1	Esophagus - Mucosa	65
PLA2G4D	ENSG00000159337	15	Esophagus - Mucosa	32
HK3	ENSG00000160883	5	Esophagus - Mucosa	21
MNDA	ENSG00000163563	1	Esophagus - Mucosa	36
AIM2	ENSG00000163568	1	Esophagus - Mucosa	25
ALB	ENSG00000163631	4	Esophagus - Mucosa	28
SLC18A2	ENSG00000165646	10	Esophagus - Mucosa	69
CXCL10	ENSG00000169245	4	Esophagus - Mucosa	53
GPR183	ENSG00000169508	13	Esophagus - Mucosa	98
KRT9	ENSG00000171403	17	Esophagus - Mucosa	26
CTSW	ENSG00000172543	11	Esophagus - Mucosa	100
MFSD4A	ENSG00000174514	1	Esophagus - Mucosa	46
DYP	ENSG00000178690	18	Esophagus - Mucosa	74
HLA-DQB1	ENSG00000179344	6	Esophagus - Mucosa	86
APOBEC3B	ENSG00000179750	22	Esophagus - Mucosa	41
ADGRG3	ENSG00000182885	16	Esophagus - Mucosa	52
TENT5C	ENSG00000183508	1	Esophagus - Mucosa	22
SPRR4	ENSG00000184148	1	Esophagus - Mucosa	63
LINC00839	ENSG00000185904	10	Esophagus - Mucosa	24
TNFRSF4	ENSG00000186827	1	Esophagus - Mucosa	25
IGFL1	ENSG00000188293	19	Esophagus - Mucosa	50
CALHM6	ENSG00000188820	6	Esophagus - Mucosa	56
HLA-DQA1	ENSG00000196735	6	Esophagus - Mucosa	73
TPSB2	ENSG00000197253	16	Esophagus - Mucosa	65
H3C4	ENSG00000197409	6	Esophagus - Mucosa	27
HLA-DRB5	ENSG00000198502	6	Esophagus - Mucosa	100
	ENSG00000200090		Esophagus - Mucosa	93
SNORD14B	ENSG00000201403	11	Esophagus - Mucosa	100
LY6G6C	ENSG00000204421	6	Esophagus - Mucosa	52
FAM83A-AS1	ENSG00000204949	8	Esophagus - Mucosa	81
OR7E91P	ENSG00000205847	2	Esophagus - Mucosa	28
TRBC2	ENSG00000211772	7	Esophagus - Mucosa	21
IGHG4	ENSG00000211892	14	Esophagus - Mucosa	84
	ENSG00000213866		Esophagus - Mucosa	89
	ENSG00000214110		Esophagus - Mucosa	49
MS4A4E	ENSG00000214787	11	Esophagus - Mucosa	47
	ENSG00000219986		Esophagus - Mucosa	50
SNORD23	ENSG00000221803	19	Esophagus - Mucosa	67
RN7SKP16	ENSG00000222112	1	Esophagus - Mucosa	51
	ENSG00000223356		Esophagus - Mucosa	57
	ENSG00000223401		Esophagus - Mucosa	80
HLA-DQB1-AS1	ENSG00000223534	6	Esophagus - Mucosa	31
	ENSG00000224094		Esophagus - Mucosa	22
	ENSG00000224251		Esophagus - Mucosa	61
	ENSG00000224260		Esophagus - Mucosa	36
	ENSG00000224984		Esophagus - Mucosa	74
	ENSG00000225193		Esophagus - Mucosa	86
	ENSG00000225217		Esophagus - Mucosa	44
ZNF503-AS1	ENSG00000226051	10	Esophagus - Mucosa	39
	ENSG00000226644		Esophagus - Mucosa	27
	ENSG00000227300		Esophagus - Mucosa	23
	ENSG00000227329		Esophagus - Mucosa	21
	ENSG00000228078		Esophagus - Mucosa	100
CYP4F29P	ENSG00000228314	21	Esophagus - Mucosa	99
	ENSG00000228541		Esophagus - Mucosa	95
HLA-DRB6	ENSG00000229391	6	Esophagus - Mucosa	69
SPINK8	ENSG00000229453	3	Esophagus - Mucosa	36
KRT16P4	ENSG00000229526	17	Esophagus - Mucosa	66
	ENSG00000229759		Esophagus - Mucosa	60
KRT16P5	ENSG00000230088	17	Esophagus - Mucosa	45
	ENSG00000230330		Esophagus - Mucosa	100
	ENSG00000230965		Esophagus - Mucosa	29
LOC102724323	ENSG00000231964	10	Esophagus - Mucosa	94
FERP1	ENSG00000232149	X	Esophagus - Mucosa	92
	ENSG00000234896		Esophagus - Mucosa	68
LINC01564	ENSG00000235899	6	Esophagus - Mucosa	73
LOC100507516	ENSG00000237807	8	Esophagus - Mucosa	64
LINC01238	ENSG00000237940	2	Esophagus - Mucosa	83
	ENSG00000238123		Esophagus - Mucosa	59
	ENSG00000240929		Esophagus - Mucosa	32
	ENSG00000241362		Esophagus - Mucosa	22
	ENSG00000242349		Esophagus - Mucosa	28
UGT1A10	ENSG00000242515	2	Esophagus - Mucosa	59
OR2A7	ENSG00000243896	7	Esophagus - Mucosa	36
	ENSG00000244682		Esophagus - Mucosa	89
	ENSG00000247844		Esophagus - Mucosa	25
	ENSG00000249116		Esophagus - Mucosa	85
TMEM158	ENSG00000249992	3	Esophagus - Mucosa	29
LINC02482	ENSG00000251580	4	Esophagus - Mucosa	96
	ENSG00000254548		Esophagus - Mucosa	91
	ENSG00000255026		Esophagus - Mucosa	38
	ENSG00000258908		Esophagus - Mucosa	22
	ENSG00000259205		Esophagus - Mucosa	23
LOC105371414	ENSG00000260279	16	Esophagus - Mucosa	66
	ENSG00000261268		Esophagus - Mucosa	36
CCER2	ENSG00000262484	19	Esophagus - Mucosa	65
	ENSG00000266601		Esophagus - Mucosa	26
	ENSG00000267197		Esophagus - Mucosa	91
TAF5LP1	ENSG00000267369	17	Esophagus - Mucosa	61
IGFL2-AS1	ENSG00000268621	19	Esophagus - Mucosa	31
	ENSG00000270412		Esophagus - Mucosa	29
	ENSG00000270460		Esophagus - Mucosa	91
	ENSG00000270933		Esophagus - Mucosa	43
	ENSG00000271369		Esophagus - Mucosa	44
MILR1	ENSG00000271605	17	Esophagus - Mucosa	56
	ENSG00000271730		Esophagus - Mucosa	67
HERC2P7	ENSG00000274471	15	Esophagus - Mucosa	24
	ENSG00000274943		Esophagus - Mucosa	28
	ENSG00000275055		Esophagus - Mucosa	80
CCL4	ENSG00000275302	17	Esophagus - Mucosa	35
LOC102724159	ENSG00000275464	21	Esophagus - Mucosa	88
	ENSG00000278396		Esophagus - Mucosa	87
	ENSG00000278514		Esophagus - Mucosa	87
	ENSG00000278621		Esophagus - Mucosa	96
	ENSG00000278974		Esophagus - Mucosa	62
	ENSG00000279225		Esophagus - Mucosa	69
RBM12B-AS1	ENSG00000279331	8	Esophagus - Mucosa	41
	ENSG00000279794		Esophagus - Mucosa	42
	ENSG00000282855		Esophagus - Mucosa	63
MIR1304	ENSG00000284458	11	Esophagus - Mucosa	33
PDK4	ENSG00000004799	7	Esophagus - Muscularis	100
LAMC2	ENSG00000058085	1	Esophagus - Muscularis	83
MAP2	ENSG00000078018	2	Esophagus - Muscularis	44
PRODH	ENSG00000100033	22	Esophagus - Muscularis	51
ANXA13	ENSG00000104537	8	Esophagus - Muscularis	54
AMH	ENSG00000104899	19	Esophagus - Muscularis	82
CNFN	ENSG00000105427	19	Esophagus - Muscularis	47
ABCC3	ENSG00000108846	17	Esophagus - Muscularis	29
ERRFI1	ENSG00000116285	1	Esophagus - Muscularis	47
CNR1	ENSG00000118432	6	Esophagus - Muscularis	84
SFRP5	ENSG00000120057	10	Esophagus - Muscularis	44
CSTA	ENSG00000121552	3	Esophagus - Muscularis	69
F13A1	ENSG00000124491	6	Esophagus - Muscularis	25
APOBEC2	ENSG00000124701	6	Esophagus - Muscularis	44
CFP	ENSG00000126759	X	Esophagus - Muscularis	27
PPP1R1B	ENSG00000131771	17	Esophagus - Muscularis	100
IL1RN	ENSG00000136689	2	Esophagus - Muscularis	45
FCN3	ENSG00000142748	1	Esophagus - Muscularis	61
PYURF	ENSG00000145337	4	Esophagus - Muscularis	35
BHMT	ENSG00000145692	5	Esophagus - Muscularis	39
RSPO2	ENSG00000147655	8	Esophagus - Muscularis	29
CD8A	ENSG00000153563	2	Esophagus - Muscularis	70
AZGP1	ENSG00000160862	7	Esophagus - Muscularis	23
CD300LG	ENSG00000161649	17	Esophagus - Muscularis	31
FRZB	ENSG00000162998	2	Esophagus - Muscularis	40
STOX1	ENSG00000165730	10	Esophagus - Muscularis	61
PLIN1	ENSG00000166819	15	Esophagus - Muscularis	35
C19orf33	ENSG00000167644	19	Esophagus - Muscularis	74
ANGPTL4	ENSG00000167772	19	Esophagus - Muscularis	55
LGI3	ENSG00000168481	8	Esophagus - Muscularis	52
IL7R	ENSG00000168685	5	Esophagus - Muscularis	25
SLN	ENSG00000170290	11	Esophagus - Muscularis	21
GPR34	ENSG00000171659	X	Esophagus - Muscularis	34
RAB40A	ENSG00000172476	X	Esophagus - Muscularis	44
SFN	ENSG00000175793	1	Esophagus - Muscularis	45
KLHL38	ENSG00000175946	8	Esophagus - Muscularis	35
	ENSG00000176268		Esophagus - Muscularis	36
SLC25A41	ENSG00000181240	19	Esophagus - Muscularis	79
FAM43B	ENSG00000183114	1	Esophagus - Muscularis	27
TACSTD2	ENSG00000184292	1	Esophagus - Muscularis	24
KRT5	ENSG00000186081	12	Esophagus - Muscularis	26
LCN10	ENSG00000187922	9	Esophagus - Muscularis	59
S100A14	ENSG00000189334	1	Esophagus - Muscularis	23
MAP1LC3C	ENSG00000197769	1	Esophagus - Muscularis	95
MIR324	ENSG00000199053	17	Esophagus - Muscularis	25
SNORA21	ENSG00000199293	17	Esophagus - Muscularis	52
SNORA33	ENSG00000200534	6	Esophagus - Muscularis	69
KRT6A	ENSG00000205420	12	Esophagus - Muscularis	85
SMN1	ENSG00000205571	5	Esophagus - Muscularis	37
SNORA1	ENSG00000206834	11	Esophagus - Muscularis	35
SNORA18	ENSG00000207145	11	Esophagus - Muscularis	70
SNORA66	ENSG00000207523	1	Esophagus - Muscularis	29
SNORA3B	ENSG00000212607	11	Esophagus - Muscularis	39
	ENSG00000213700		Esophagus - Muscularis	88
RPS3P5	ENSG00000219755	6	Esophagus - Muscularis	36
	ENSG00000223401		Esophagus - Muscularis	88
C4B	ENSG00000224389	6	Esophagus - Muscularis	42
	ENSG00000224769		Esophagus - Muscularis	65
	ENSG00000226085		Esophagus - Muscularis	63
	ENSG00000226179		Esophagus - Muscularis	95
RNF207-AS1	ENSG00000226944	1	Esophagus - Muscularis	86
	ENSG00000230521		Esophagus - Muscularis	57
	ENSG00000230673		Esophagus - Muscularis	72
	ENSG00000234648		Esophagus - Muscularis	46
	ENSG00000237004		Esophagus - Muscularis	37
	ENSG00000237429		Esophagus - Muscularis	46
	ENSG00000238123		Esophagus - Muscularis	61
	ENSG00000247728		Esophagus - Muscularis	76
LINC01088	ENSG00000249307	4	Esophagus - Muscularis	90
	ENSG00000249602		Esophagus - Muscularis	31
	ENSG00000253570		Esophagus - Muscularis	25
DSTNP3	ENSG00000253833	8	Esophagus - Muscularis	21
	ENSG00000254943		Esophagus - Muscularis	93
BCL2L2-PABPN1	ENSG00000258643	14	Esophagus - Muscularis	37
ACTN1-AS1	ENSG00000259062	14	Esophagus - Muscularis	91
	ENSG00000259475		Esophagus - Muscularis	67
	ENSG00000260911		Esophagus - Muscularis	26
LINC01238	ENSG00000261186	2	Esophagus - Muscularis	80
HPR	ENSG00000261701	16	Esophagus - Muscularis	21
LOC728138	ENSG00000261819	16	Esophagus - Muscularis	33
	ENSG00000265982		Esophagus - Muscularis	76
	ENSG00000267108		Esophagus - Muscularis	26
LCN6	ENSG00000267206	9	Esophagus - Muscularis	21
	ENSG00000268754		Esophagus - Muscularis	35
LOC732229	ENSG00000269374	19	Esophagus - Muscularis	39
	ENSG00000270681		Esophagus - Muscularis	50
	ENSG00000270953		Esophagus - Muscularis	69
	ENSG00000270972		Esophagus - Muscularis	70
	ENSG00000271228		Esophagus - Muscularis	49
	ENSG00000271833		Esophagus - Muscularis	37
	ENSG00000271959		Esophagus - Muscularis	82
	ENSG00000272512		Esophagus - Muscularis	64
	ENSG00000272744		Esophagus - Muscularis	92
	ENSG00000273687		Esophagus - Muscularis	100
	ENSG00000274128		Esophagus - Muscularis	100
	ENSG00000274341		Esophagus - Muscularis	65
HERC2P7	ENSG00000274471	15	Esophagus - Muscularis	66
	ENSG00000274536		Esophagus - Muscularis	99
CCL23	ENSG00000274736	17	Esophagus - Muscularis	94
	ENSG00000275024		Esophagus - Muscularis	30
	ENSG00000275484		Esophagus - Muscularis	80
SIK1B	ENSG00000275993	21	Esophagus - Muscularis	45
	ENSG00000276603		Esophagus - Muscularis	91
	ENSG00000277423		Esophagus - Muscularis	33
MIR1244-2	ENSG00000283498	5	Esophagus - Muscularis	78
MIR1304	ENSG00000284458	11	Esophagus - Muscularis	76
PDK4	ENSG00000004799	7	Heart - Atrial Appendage	94
LTK	ENSG00000062524	15	Heart - Atrial Appendage	29
PPP2R2C	ENSG00000074211	4	Heart - Atrial Appendage	98
SERTAD4	ENSG00000082497	1	Heart - Atrial Appendage	21
APOB	ENSG00000084674	2	Heart - Atrial Appendage	53
MT3	ENSG00000087250	16	Heart - Atrial Appendage	40
CHGB	ENSG00000089199	20	Heart - Atrial Appendage	31
WFDC2	ENSG00000101443	20	Heart - Atrial Appendage	38
NOMO3	ENSG00000103226	16	Heart - Atrial Appendage	97
OLFM2	ENSG00000105088	19	Heart - Atrial Appendage	25
PRUNE2	ENSG00000106772	9	Heart - Atrial Appendage	71
ACTA2	ENSG00000107796	10	Heart - Atrial Appendage	26
CHRNE	ENSG00000108556	17	Heart - Atrial Appendage	45
AREG	ENSG00000109321	4	Heart - Atrial Appendage	31
KRT18	ENSG00000111057	12	Heart - Atrial Appendage	86
AKAP3	ENSG00000111254	12	Heart - Atrial Appendage	70
GLP1R	ENSG00000112164	6	Heart - Atrial Appendage	79
HSD11B1	ENSG00000117594	1	Heart - Atrial Appendage	23
CCN2	ENSG00000118523	6	Heart - Atrial Appendage	40
ECRG4	ENSG00000119147	2	Heart - Atrial Appendage	58
LTBP2	ENSG00000119681	14	Heart - Atrial Appendage	48
	ENSG00000123965		Heart - Atrial Appendage	76
INHA	ENSG00000123999	2	Heart - Atrial Appendage	42
XG	ENSG00000124343	X	Heart - Atrial Appendage	26
F2RL3	ENSG00000127533	19	Heart - Atrial Appendage	24
LRRC4	ENSG00000128594	7	Heart - Atrial Appendage	55
CHAC1	ENSG00000128965	15	Heart - Atrial Appendage	42
E2F8	ENSG00000129173	11	Heart - Atrial Appendage	70
CLEC10A	ENSG00000132514	17	Heart - Atrial Appendage	74
SP25	ENSG00000132639	20	Heart - Atrial Appendage	40
CILP	ENSG00000138615	15	Heart - Atrial Appendage	88
PRKG2	ENSG00000138669	4	Heart - Atrial Appendage	52
CASQ1	ENSG00000143318	1	Heart - Atrial Appendage	67
DDIT4L	ENSG00000145358	4	Heart - Atrial Appendage	51
CRHBP	ENSG00000145708	5	Heart - Atrial Appendage	22
MAL2	ENSG00000147676	8	Heart - Atrial Appendage	75
ASTN2	ENSG00000148219	9	Heart - Atrial Appendage	21
SLC5A12	ENSG00000148942	11	Heart - Atrial Appendage	47
ADRA2A	ENSG00000150594	10	Heart - Atrial Appendage	44
IL18	ENSG00000150782	11	Heart - Atrial Appendage	37
TENT5B	ENSG00000158246	1	Heart - Atrial Appendage	69
GJD2	ENSG00000159248	15	Heart - Atrial Appendage	96
TPPP3	ENSG00000159713	16	Heart - Atrial Appendage	43
MYL3	ENSG00000160808	3	Heart - Atrial Appendage	32
[truncated: 1,823 more rows]

## Sheet: Female bias
Symbol	Ensembl	Chromosome	Tissue	SexbiasCallNr
PLEKHG6	ENSG00000008323	12	Adipose - Subcutaneous	35		Column name
LTF	ENSG00000012223	3	Adipose - Subcutaneous	92		Symbol	Gene symbol of sex-biased gene
GPRC5A	ENSG00000013588	12	Adipose - Subcutaneous	48		Ensembl	Ensembl ID of sex-biased gene
SLC38A5	ENSG00000017483	X	Adipose - Subcutaneous	100		Chromosome	Chromosome
ATP1A2	ENSG00000018625	1	Adipose - Subcutaneous	24		Tissue	What tissue was the sex-bias found in
CP	ENSG00000047457	3	Adipose - Subcutaneous	95		SexbiasCallNr	How often is the gene called sex-biased out of the 100 different permutations
SLC2A3	ENSG00000059804	12	Adipose - Subcutaneous	47
CA12	ENSG00000074410	15	Adipose - Subcutaneous	90
EDN1	ENSG00000078401	6	Adipose - Subcutaneous	40
CXCL2	ENSG00000081041	4	Adipose - Subcutaneous	70
COL4A4	ENSG00000081052	2	Adipose - Subcutaneous	100
KCNK2	ENSG00000082482	1	Adipose - Subcutaneous	48
DSP	ENSG00000096696	6	Adipose - Subcutaneous	28
SLC7A4	ENSG00000099960	22	Adipose - Subcutaneous	100
GZMB	ENSG00000100453	14	Adipose - Subcutaneous	23
CDKN3	ENSG00000100526	14	Adipose - Subcutaneous	93
SGK2	ENSG00000101049	20	Adipose - Subcutaneous	53
CBLN1	ENSG00000102924	16	Adipose - Subcutaneous	76
KCNN4	ENSG00000104783	19	Adipose - Subcutaneous	97
OLFM2	ENSG00000105088	19	Adipose - Subcutaneous	24
ITGB8	ENSG00000105855	7	Adipose - Subcutaneous	36
SERPINE1	ENSG00000106366	7	Adipose - Subcutaneous	100
CCL2	ENSG00000108691	17	Adipose - Subcutaneous	33
VDR	ENSG00000111424	12	Adipose - Subcutaneous	99
GPLD1	ENSG00000112293	6	Adipose - Subcutaneous	98
AADAC	ENSG00000114771	3	Adipose - Subcutaneous	23
POMC	ENSG00000115138	2	Adipose - Subcutaneous	44
PADI2	ENSG00000117115	1	Adipose - Subcutaneous	28
RARRES1	ENSG00000118849	3	Adipose - Subcutaneous	29
GPR68	ENSG00000119714	14	Adipose - Subcutaneous	84
PPP1R3C	ENSG00000119938	10	Adipose - Subcutaneous	33
TNFAIP6	ENSG00000123610	2	Adipose - Subcutaneous	98
CPNE5	ENSG00000124772	6	Adipose - Subcutaneous	30
TNFSF9	ENSG00000125657	19	Adipose - Subcutaneous	25
TNFSF14	ENSG00000125735	19	Adipose - Subcutaneous	99
ID1	ENSG00000125968	20	Adipose - Subcutaneous	51
TNFRSF19	ENSG00000127863	13	Adipose - Subcutaneous	37
EGLN3	ENSG00000129521	14	Adipose - Subcutaneous	100
GDF15	ENSG00000130513	19	Adipose - Subcutaneous	95
SLC7A10	ENSG00000130876	19	Adipose - Subcutaneous	100
BEX1	ENSG00000133169	X	Adipose - Subcutaneous	65
SAA2	ENSG00000134339	11	Adipose - Subcutaneous	27
SPX	ENSG00000134548	12	Adipose - Subcutaneous	22
RAB33A	ENSG00000134594	X	Adipose - Subcutaneous	98
SPOCD1	ENSG00000134668	1	Adipose - Subcutaneous	63
OASL	ENSG00000135114	12	Adipose - Subcutaneous	79
KCNK1	ENSG00000135750	1	Adipose - Subcutaneous	87
SERPINE2	ENSG00000135919	2	Adipose - Subcutaneous	76
CCL21	ENSG00000137077	9	Adipose - Subcutaneous	95
FGFBP2	ENSG00000137441	4	Adipose - Subcutaneous	81
TTPA	ENSG00000137561	8	Adipose - Subcutaneous	75
MMRN1	ENSG00000138722	4	Adipose - Subcutaneous	66
BCL2A1	ENSG00000140379	15	Adipose - Subcutaneous	56
PMAIP1	ENSG00000141682	18	Adipose - Subcutaneous	54
CCN1	ENSG00000142871	1	Adipose - Subcutaneous	60
PROK1	ENSG00000143125	1	Adipose - Subcutaneous	31
RSPO3	ENSG00000146374	6	Adipose - Subcutaneous	86
SSC4D	ENSG00000146700	7	Adipose - Subcutaneous	30
MAL2	ENSG00000147676	8	Adipose - Subcutaneous	53
P4HA3	ENSG00000149380	11	Adipose - Subcutaneous	52
MPZL2	ENSG00000149573	11	Adipose - Subcutaneous	21
AKR1C2	ENSG00000151632	10	Adipose - Subcutaneous	73
DPYSL4	ENSG00000151640	10	Adipose - Subcutaneous	99
TMEM163	ENSG00000152128	2	Adipose - Subcutaneous	45
TCTEX1D1	ENSG00000152760	1	Adipose - Subcutaneous	100
FRMD1	ENSG00000153303	6	Adipose - Subcutaneous	100
KCNJ15	ENSG00000157551	21	Adipose - Subcutaneous	100
H2BC5	ENSG00000158373	6	Adipose - Subcutaneous	70
KCNB1	ENSG00000158445	20	Adipose - Subcutaneous	53
S100B	ENSG00000160307	21	Adipose - Subcutaneous	88
DMKN	ENSG00000161249	19	Adipose - Subcutaneous	98
PDPN	ENSG00000162493	1	Adipose - Subcutaneous	93
FCGR3B	ENSG00000162747	1	Adipose - Subcutaneous	23
CXCL3	ENSG00000163734	4	Adipose - Subcutaneous	62
NPY5R	ENSG00000164129	4	Adipose - Subcutaneous	100
ERAP2	ENSG00000164308	5	Adipose - Subcutaneous	24
GEM	ENSG00000164949	8	Adipose - Subcutaneous	39
H1-4	ENSG00000168298	6	Adipose - Subcutaneous	68
ROR2	ENSG00000169071	9	Adipose - Subcutaneous	92
STK32A	ENSG00000169302	5	Adipose - Subcutaneous	30
CXCL8	ENSG00000169429	4	Adipose - Subcutaneous	97
SLN	ENSG00000170290	11	Adipose - Subcutaneous	40
ADORA2B	ENSG00000170425	17	Adipose - Subcutaneous	54
HAS2	ENSG00000170961	8	Adipose - Subcutaneous	97
APLN	ENSG00000171388	X	Adipose - Subcutaneous	47
ECEL1	ENSG00000171551	2	Adipose - Subcutaneous	24
NXNL1	ENSG00000171773	19	Adipose - Subcutaneous	64
ARNT2	ENSG00000172379	15	Adipose - Subcutaneous	100
TTC36	ENSG00000172425	11	Adipose - Subcutaneous	49
CCL19	ENSG00000172724	9	Adipose - Subcutaneous	98
HPSE2	ENSG00000172987	10	Adipose - Subcutaneous	62
NDNF	ENSG00000173376	4	Adipose - Subcutaneous	42
HSPB7	ENSG00000173641	1	Adipose - Subcutaneous	82
NPPA	ENSG00000175206	1	Adipose - Subcutaneous	84
	ENSG00000176268		Adipose - Subcutaneous	21
GJC3	ENSG00000176402	7	Adipose - Subcutaneous	97
TCIM	ENSG00000176907	8	Adipose - Subcutaneous	28
RPS16P1	ENSG00000178715	1	Adipose - Subcutaneous	58
ADGRG3	ENSG00000182885	16	Adipose - Subcutaneous	70
TACSTD2	ENSG00000184292	1	Adipose - Subcutaneous	44
PDE4B	ENSG00000184588	1	Adipose - Subcutaneous	74
C14orf180	ENSG00000184601	14	Adipose - Subcutaneous	81
GALNT17	ENSG00000185274	7	Adipose - Subcutaneous	37
PMEL	ENSG00000185664	12	Adipose - Subcutaneous	92
SLITRK2	ENSG00000185985	X	Adipose - Subcutaneous	28
THBS2	ENSG00000186340	6	Adipose - Subcutaneous	53
CD300E	ENSG00000186407	17	Adipose - Subcutaneous	43
ADH1A	ENSG00000187758	4	Adipose - Subcutaneous	30
C6orf132	ENSG00000188112	6	Adipose - Subcutaneous	23
IER5L	ENSG00000188483	9	Adipose - Subcutaneous	29
KIF19	ENSG00000196169	17	Adipose - Subcutaneous	21
NPIPB15	ENSG00000196436	16	Adipose - Subcutaneous	71
HCAR1	ENSG00000196917	12	Adipose - Subcutaneous	26
	ENSG00000197582		Adipose - Subcutaneous	70
KCNRG	ENSG00000198553	13	Adipose - Subcutaneous	34
EGFL6	ENSG00000198759	X	Adipose - Subcutaneous	54
CES1	ENSG00000198848	16	Adipose - Subcutaneous	97
R5SP383	ENSG00000199804	14	Adipose - Subcutaneous	44
SNORA55	ENSG00000201457	1	Adipose - Subcutaneous	89
RNU6-312P	ENSG00000201499	2	Adipose - Subcutaneous	26
DDR1	ENSG00000204580	6	Adipose - Subcutaneous	38
	ENSG00000204778		Adipose - Subcutaneous	61
LINC02716	ENSG00000205106	11	Adipose - Subcutaneous	81
SNORD21	ENSG00000206680	1	Adipose - Subcutaneous	97
SNORA1	ENSG00000206834	11	Adipose - Subcutaneous	96
	ENSG00000206913		Adipose - Subcutaneous	67
SNORA68	ENSG00000207166	19	Adipose - Subcutaneous	24
	ENSG00000207258		Adipose - Subcutaneous	44
SNORA41	ENSG00000207406	2	Adipose - Subcutaneous	39
	ENSG00000209082		Adipose - Subcutaneous	66
SNORD83B	ENSG00000209480	22	Adipose - Subcutaneous	59
IGLV2-14	ENSG00000211666	22	Adipose - Subcutaneous	24
SNORA3B	ENSG00000212607	11	Adipose - Subcutaneous	59
	ENSG00000213700		Adipose - Subcutaneous	100
RPL13P12	ENSG00000215030	17	Adipose - Subcutaneous	22
UBE2QL1	ENSG00000215218	5	Adipose - Subcutaneous	50
	ENSG00000218537		Adipose - Subcutaneous	30
C19orf73	ENSG00000221916	19	Adipose - Subcutaneous	100
HMGB3P10	ENSG00000223656	1	Adipose - Subcutaneous	79
	ENSG00000223678		Adipose - Subcutaneous	24
	ENSG00000224132		Adipose - Subcutaneous	36
	ENSG00000225447		Adipose - Subcutaneous	23
	ENSG00000225851		Adipose - Subcutaneous	32
	ENSG00000226085		Adipose - Subcutaneous	54
	ENSG00000226363		Adipose - Subcutaneous	25
	ENSG00000228078		Adipose - Subcutaneous	100
	ENSG00000228407		Adipose - Subcutaneous	70
	ENSG00000228536		Adipose - Subcutaneous	36
	ENSG00000229367		Adipose - Subcutaneous	94
HLA-DRB6	ENSG00000229391	6	Adipose - Subcutaneous	42
	ENSG00000229512		Adipose - Subcutaneous	25
OGFR-AS1	ENSG00000229873	20	Adipose - Subcutaneous	30
	ENSG00000230435		Adipose - Subcutaneous	32
	ENSG00000230479		Adipose - Subcutaneous	79
	ENSG00000231106		Adipose - Subcutaneous	91
	ENSG00000231982		Adipose - Subcutaneous	34
	ENSG00000232354		Adipose - Subcutaneous	47
USP32P2	ENSG00000233327	17	Adipose - Subcutaneous	53
MIR155HG	ENSG00000234883	21	Adipose - Subcutaneous	98
	ENSG00000235151		Adipose - Subcutaneous	30
	ENSG00000235280		Adipose - Subcutaneous	100
	ENSG00000235290		Adipose - Subcutaneous	25
	ENSG00000235408		Adipose - Subcutaneous	57
	ENSG00000235579		Adipose - Subcutaneous	35
	ENSG00000235772		Adipose - Subcutaneous	50
	ENSG00000237371		Adipose - Subcutaneous	74
RPL9P8	ENSG00000237550	15	Adipose - Subcutaneous	49
LINC01679	ENSG00000237989	21	Adipose - Subcutaneous	26
	ENSG00000239559		Adipose - Subcutaneous	22
RN7SL608P	ENSG00000239884	17	Adipose - Subcutaneous	53
RN7SL481P	ENSG00000240322	7	Adipose - Subcutaneous	58
MIF	ENSG00000240972	22	Adipose - Subcutaneous	27
HLA-DOB	ENSG00000241106	6	Adipose - Subcutaneous	27
	ENSG00000242349		Adipose - Subcutaneous	21
GTF2A1L	ENSG00000242441	2	Adipose - Subcutaneous	63
TNFRSF6B	ENSG00000243509	20	Adipose - Subcutaneous	64
C4A	ENSG00000244731	6	Adipose - Subcutaneous	22
ALDH1L1-AS2	ENSG00000246022	3	Adipose - Subcutaneous	29
MIR210HG	ENSG00000247095	11	Adipose - Subcutaneous	96
ADH1C	ENSG00000248144	4	Adipose - Subcutaneous	37
	ENSG00000248408		Adipose - Subcutaneous	34
LOC105375095	ENSG00000249379	6	Adipose - Subcutaneous	55
	ENSG00000250906		Adipose - Subcutaneous	31
	ENSG00000250971		Adipose - Subcutaneous	31
	ENSG00000251188		Adipose - Subcutaneous	45
SCAR13	ENSG00000252481	14	Adipose - Subcutaneous	26
	ENSG00000253163		Adipose - Subcutaneous	21
LINC01605	ENSG00000253414	8	Adipose - Subcutaneous	43
	ENSG00000254135		Adipose - Subcutaneous	61
	ENSG00000254641		Adipose - Subcutaneous	30
	ENSG00000255443		Adipose - Subcutaneous	42
	ENSG00000255893		Adipose - Subcutaneous	59
	ENSG00000256006		Adipose - Subcutaneous	23
PLBD1-AS1	ENSG00000256751	12	Adipose - Subcutaneous	59
	ENSG00000258086		Adipose - Subcutaneous	55
	ENSG00000258469		Adipose - Subcutaneous	23
BCL2L2-PABPN1	ENSG00000258643	14	Adipose - Subcutaneous	79
TUBB3	ENSG00000258947	16	Adipose - Subcutaneous	45
LOC101927418	ENSG00000258949	14	Adipose - Subcutaneous	44
	ENSG00000259347		Adipose - Subcutaneous	26
	ENSG00000259712		Adipose - Subcutaneous	39
	ENSG00000259856		Adipose - Subcutaneous	41
SCX	ENSG00000260428	8	Adipose - Subcutaneous	51
COSMOC	ENSG00000260552	18	Adipose - Subcutaneous	22
	ENSG00000260877		Adipose - Subcutaneous	23
	ENSG00000261578		Adipose - Subcutaneous	55
MYMX	ENSG00000262179	6	Adipose - Subcutaneous	21
	ENSG00000262652		Adipose - Subcutaneous	31
SPON1	ENSG00000262655	11	Adipose - Subcutaneous	24
	ENSG00000263321		Adipose - Subcutaneous	97
	ENSG00000265205		Adipose - Subcutaneous	38
	ENSG00000265982		Adipose - Subcutaneous	54
SNHG25	ENSG00000266402	17	Adipose - Subcutaneous	31
	ENSG00000267074		Adipose - Subcutaneous	61
	ENSG00000267108		Adipose - Subcutaneous	53
	ENSG00000267560		Adipose - Subcutaneous	22
	ENSG00000267571		Adipose - Subcutaneous	32
	ENSG00000269688		Adipose - Subcutaneous	36
	ENSG00000269946		Adipose - Subcutaneous	33
LOC101928659	ENSG00000270006	16	Adipose - Subcutaneous	86
	ENSG00000270269		Adipose - Subcutaneous	79
	ENSG00000270607		Adipose - Subcutaneous	100
	ENSG00000270640		Adipose - Subcutaneous	36
	ENSG00000270972		Adipose - Subcutaneous	35
	ENSG00000271228		Adipose - Subcutaneous	88
	ENSG00000271239		Adipose - Subcutaneous	85
	ENSG00000271324		Adipose - Subcutaneous	44
	ENSG00000272100		Adipose - Subcutaneous	76
	ENSG00000272180		Adipose - Subcutaneous	31
	ENSG00000272223		Adipose - Subcutaneous	23
	ENSG00000272279		Adipose - Subcutaneous	32
CD24	ENSG00000272398	6	Adipose - Subcutaneous	21
	ENSG00000272789		Adipose - Subcutaneous	25
	ENSG00000273001		Adipose - Subcutaneous	29
	ENSG00000273080		Adipose - Subcutaneous	96
RBAKDN	ENSG00000273313	7	Adipose - Subcutaneous	35
	ENSG00000273474		Adipose - Subcutaneous	27
	ENSG00000274080		Adipose - Subcutaneous	33
	ENSG00000274248		Adipose - Subcutaneous	59
SNORA73A	ENSG00000274266	1	Adipose - Subcutaneous	45
	ENSG00000274902		Adipose - Subcutaneous	50
	ENSG00000275055		Adipose - Subcutaneous	22
	ENSG00000275142		Adipose - Subcutaneous	25
CCL4	ENSG00000275302	17	Adipose - Subcutaneous	44
CCL18	ENSG00000275385	17	Adipose - Subcutaneous	27
	ENSG00000275409		Adipose - Subcutaneous	51
	ENSG00000275611		Adipose - Subcutaneous	59
	ENSG00000275632		Adipose - Subcutaneous	31
	ENSG00000275966		Adipose - Subcutaneous	41
	ENSG00000276603		Adipose - Subcutaneous	100
	ENSG00000276691		Adipose - Subcutaneous	99
	ENSG00000276980		Adipose - Subcutaneous	79
CCL3	ENSG00000277632	17	Adipose - Subcutaneous	90
	ENSG00000277702		Adipose - Subcutaneous	74
	ENSG00000277916		Adipose - Subcutaneous	48
	ENSG00000278071		Adipose - Subcutaneous	89
	ENSG00000279196		Adipose - Subcutaneous	69
PCBP2-OT1	ENSG00000282977	12	Adipose - Subcutaneous	83
MIR1244-2	ENSG00000283498	5	Adipose - Subcutaneous	80
MIR637	ENSG00000283928	19	Adipose - Subcutaneous	83
MIR1304	ENSG00000284458	11	Adipose - Subcutaneous	30
CAC1G	ENSG00000006283	17	Adipose - Visceral (Omentum)	56
USP2	ENSG00000036672	11	Adipose - Visceral (Omentum)	21
PKP2	ENSG00000057294	12	Adipose - Visceral (Omentum)	25
GAL	ENSG00000069482	11	Adipose - Visceral (Omentum)	26
PKP1	ENSG00000081277	1	Adipose - Visceral (Omentum)	58
ICAM5	ENSG00000105376	19	Adipose - Visceral (Omentum)	93
CYP3A5	ENSG00000106258	7	Adipose - Visceral (Omentum)	80
MEST	ENSG00000106484	7	Adipose - Visceral (Omentum)	58
RASSF4	ENSG00000107551	10	Adipose - Visceral (Omentum)	90
CCND1	ENSG00000110092	11	Adipose - Visceral (Omentum)	43
SDC1	ENSG00000115884	2	Adipose - Visceral (Omentum)	59
PADI2	ENSG00000117115	1	Adipose - Visceral (Omentum)	35
ARTN	ENSG00000117407	1	Adipose - Visceral (Omentum)	38
HSPH1	ENSG00000120694	13	Adipose - Visceral (Omentum)	32
TNFSF14	ENSG00000125735	19	Adipose - Visceral (Omentum)	58
APOC1	ENSG00000130208	19	Adipose - Visceral (Omentum)	34
BARX1	ENSG00000131668	9	Adipose - Visceral (Omentum)	68
BEX1	ENSG00000133169	X	Adipose - Visceral (Omentum)	68
GSTM1	ENSG00000134184	1	Adipose - Visceral (Omentum)	22
FHOD3	ENSG00000134775	18	Adipose - Visceral (Omentum)	34
FGFBP2	ENSG00000137441	4	Adipose - Visceral (Omentum)	82
MMRN1	ENSG00000138722	4	Adipose - Visceral (Omentum)	36
CYP1A1	ENSG00000140465	15	Adipose - Visceral (Omentum)	100
PMAIP1	ENSG00000141682	18	Adipose - Visceral (Omentum)	29
CPO	ENSG00000144410	2	Adipose - Visceral (Omentum)	21
LCN2	ENSG00000148346	9	Adipose - Visceral (Omentum)	33
ADIRF	ENSG00000148671	10	Adipose - Visceral (Omentum)	32
ADAM12	ENSG00000148848	10	Adipose - Visceral (Omentum)	29
SAA4	ENSG00000148965	11	Adipose - Visceral (Omentum)	43
ADRA2A	ENSG00000150594	10	Adipose - Visceral (Omentum)	92
DPYSL4	ENSG00000151640	10	Adipose - Visceral (Omentum)	21
PWWP3B	ENSG00000157502	X	Adipose - Visceral (Omentum)	60
TLCD1	ENSG00000160606	17	Adipose - Visceral (Omentum)	59
ERAP2	ENSG00000164308	5	Adipose - Visceral (Omentum)	71
DEFB1	ENSG00000164825	8	Adipose - Visceral (Omentum)	44
DEPP1	ENSG00000165507	10	Adipose - Visceral (Omentum)	37
LONRF2	ENSG00000170500	2	Adipose - Visceral (Omentum)	24
ELOVL6	ENSG00000170522	4	Adipose - Visceral (Omentum)	84
P2RY6	ENSG00000171631	11	Adipose - Visceral (Omentum)	57
REP15	ENSG00000174236	12	Adipose - Visceral (Omentum)	45
CD248	ENSG00000174807	11	Adipose - Visceral (Omentum)	78
LY6H	ENSG00000176956	8	Adipose - Visceral (Omentum)	44
H2BC21	ENSG00000184678	1	Adipose - Visceral (Omentum)	74
RTN4RL1	ENSG00000185924	17	Adipose - Visceral (Omentum)	40
KRT14	ENSG00000186847	17	Adipose - Visceral (Omentum)	31
DNER	ENSG00000187957	2	Adipose - Visceral (Omentum)	79
S100A3	ENSG00000188015	1	Adipose - Visceral (Omentum)	42
SERPI5	ENSG00000188488	14	Adipose - Visceral (Omentum)	29
NPIPB15	ENSG00000196436	16	Adipose - Visceral (Omentum)	55
	ENSG00000197582		Adipose - Visceral (Omentum)	32
MTCO3P12	ENSG00000198744	1	Adipose - Visceral (Omentum)	38
MIR324	ENSG00000199053	17	Adipose - Visceral (Omentum)	37
	ENSG00000200084		Adipose - Visceral (Omentum)	31
	ENSG00000200090		Adipose - Visceral (Omentum)	43
SNORD35A	ENSG00000200259	19	Adipose - Visceral (Omentum)	53
CYP21A1P	ENSG00000204338	6	Adipose - Visceral (Omentum)	41
HSPA1B	ENSG00000204388	6	Adipose - Visceral (Omentum)	39
HSPA1A	ENSG00000204389	6	Adipose - Visceral (Omentum)	30
LY6G6C	ENSG00000204421	6	Adipose - Visceral (Omentum)	57
SNORA1	ENSG00000206834	11	Adipose - Visceral (Omentum)	22
SNORA29	ENSG00000206910	6	Adipose - Visceral (Omentum)	67
SNORA68	ENSG00000207166	19	Adipose - Visceral (Omentum)	21
IGKJ3	ENSG00000211595	2	Adipose - Visceral (Omentum)	77
IGHV1-2	ENSG00000211934	14	Adipose - Visceral (Omentum)	66
ARHGEF35	ENSG00000213214	7	Adipose - Visceral (Omentum)	100
SNORD23	ENSG00000221803	19	Adipose - Visceral (Omentum)	98
CATIP-AS1	ENSG00000225062	2	Adipose - Visceral (Omentum)	99
	ENSG00000226085		Adipose - Visceral (Omentum)	100
CUTALP	ENSG00000226752	9	Adipose - Visceral (Omentum)	40
ATE1-AS1	ENSG00000226864	10	Adipose - Visceral (Omentum)	56
	ENSG00000227230		Adipose - Visceral (Omentum)	93
	ENSG00000227329		Adipose - Visceral (Omentum)	66
	ENSG00000228078		Adipose - Visceral (Omentum)	25
	ENSG00000228170		Adipose - Visceral (Omentum)	24
CYP4F29P	ENSG00000228314	21	Adipose - Visceral (Omentum)	22
ORM1	ENSG00000229314	9	Adipose - Visceral (Omentum)	54
IDH1-AS1	ENSG00000231908	2	Adipose - Visceral (Omentum)	87
USP32P2	ENSG00000233327	17	Adipose - Visceral (Omentum)	25
	ENSG00000236308		Adipose - Visceral (Omentum)	33
BCYRN1	ENSG00000236824	2	Adipose - Visceral (Omentum)	88
	ENSG00000237133		Adipose - Visceral (Omentum)	63
BMS1P10	ENSG00000237238	9	Adipose - Visceral (Omentum)	43
RPL9P8	ENSG00000237550	15	Adipose - Visceral (Omentum)	41
	ENSG00000238123		Adipose - Visceral (Omentum)	44
MTATP8P1	ENSG00000240409	1	Adipose - Visceral (Omentum)	53
LINC00960	ENSG00000242516	3	Adipose - Visceral (Omentum)	26
	ENSG00000242611		Adipose - Visceral (Omentum)	31
	ENSG00000250535		Adipose - Visceral (Omentum)	44
	ENSG00000253570		Adipose - Visceral (Omentum)	58
PLBD1-AS1	ENSG00000256751	12	Adipose - Visceral (Omentum)	46
	ENSG00000259205		Adipose - Visceral (Omentum)	38
	ENSG00000259762		Adipose - Visceral (Omentum)	99
	ENSG00000260118		Adipose - Visceral (Omentum)	43
	ENSG00000261596		Adipose - Visceral (Omentum)	22
MYMX	ENSG00000262179	6	Adipose - Visceral (Omentum)	59
RN7SL15P	ENSG00000264573	X	Adipose - Visceral (Omentum)	41
CYP4F35P	ENSG00000265787	18	Adipose - Visceral (Omentum)	53
LOC100505715	ENSG00000267058	19	Adipose - Visceral (Omentum)	28
	ENSG00000267108		Adipose - Visceral (Omentum)	81
	ENSG00000267571		Adipose - Visceral (Omentum)	24
	ENSG00000269124		Adipose - Visceral (Omentum)	24
	ENSG00000270127		Adipose - Visceral (Omentum)	36
	ENSG00000270412		Adipose - Visceral (Omentum)	65
	ENSG00000271075		Adipose - Visceral (Omentum)	94
	ENSG00000271367		Adipose - Visceral (Omentum)	63
	ENSG00000271959		Adipose - Visceral (Omentum)	21
	ENSG00000272159		Adipose - Visceral (Omentum)	24
	ENSG00000272386		Adipose - Visceral (Omentum)	32
	ENSG00000273080		Adipose - Visceral (Omentum)	73
	ENSG00000273837		Adipose - Visceral (Omentum)	26
	ENSG00000274008		Adipose - Visceral (Omentum)	23
TBC1D3	ENSG00000274512	17	Adipose - Visceral (Omentum)	58
IGLV2-8	ENSG00000278196	22	Adipose - Visceral (Omentum)	72
	ENSG00000278743		Adipose - Visceral (Omentum)	73
	ENSG00000278925		Adipose - Visceral (Omentum)	31
	ENSG00000278934		Adipose - Visceral (Omentum)	76
	ENSG00000279208		Adipose - Visceral (Omentum)	52
	ENSG00000279602		Adipose - Visceral (Omentum)	98
	ENSG00000281769		Adipose - Visceral (Omentum)	50
MIR1244-2	ENSG00000283498	5	Adipose - Visceral (Omentum)	65
BIRC3	ENSG00000023445	11	Adrenal Gland	23
C6	ENSG00000039537	5	Adrenal Gland	26
PTPRN	ENSG00000054356	2	Adrenal Gland	21
KCNH2	ENSG00000055118	7	Adrenal Gland	30
PITX1	ENSG00000069011	5	Adrenal Gland	32
NEBL	ENSG00000078114	10	Adrenal Gland	26
ARG2	ENSG00000081181	14	Adrenal Gland	25
LYZ	ENSG00000090382	12	Adrenal Gland	33
FAM118A	ENSG00000100376	22	Adrenal Gland	27
LHB	ENSG00000104826	19	Adrenal Gland	21
TMEM59L	ENSG00000105696	19	Adrenal Gland	24
CCL8	ENSG00000108700	17	Adrenal Gland	21
CACNG1	ENSG00000108878	17	Adrenal Gland	43
SLC1A2	ENSG00000110436	11	Adrenal Gland	40
ADGRB2	ENSG00000121753	1	Adrenal Gland	34
PTGFR	ENSG00000122420	1	Adrenal Gland	22
NXPH1	ENSG00000122584	7	Adrenal Gland	45
CNTFR	ENSG00000122756	9	Adrenal Gland	33
FBXL16	ENSG00000127585	16	Adrenal Gland	23
CPA4	ENSG00000128510	7	Adrenal Gland	27
GDF15	ENSG00000130513	19	Adrenal Gland	43
GCH1	ENSG00000131979	14	Adrenal Gland	54
CLEC10A	ENSG00000132514	17	Adrenal Gland	29
IL2RA	ENSG00000134460	10	Adrenal Gland	47
APLNR	ENSG00000134817	11	Adrenal Gland	21
BICDL1	ENSG00000135127	12	Adrenal Gland	35
MRAP2	ENSG00000135324	6	Adrenal Gland	28
KCNMB4	ENSG00000135643	12	Adrenal Gland	23
RHCG	ENSG00000140519	15	Adrenal Gland	50
PYURF	ENSG00000145337	4	Adrenal Gland	74
THRSP	ENSG00000151365	11	Adrenal Gland	33
DPYSL4	ENSG00000151640	10	Adrenal Gland	39
EDIL3	ENSG00000164176	5	Adrenal Gland	51
ERAP2	ENSG00000164308	5	Adrenal Gland	31
TMEM63C	ENSG00000165548	14	Adrenal Gland	84
SCN3B	ENSG00000166257	11	Adrenal Gland	32
TMEM145	ENSG00000167619	19	Adrenal Gland	52
LGI3	ENSG00000168481	8	Adrenal Gland	32
CPT1C	ENSG00000169169	19	Adrenal Gland	27
CYTL1	ENSG00000170891	4	Adrenal Gland	24
NPTX1	ENSG00000171246	17	Adrenal Gland	23
	ENSG00000176998		Adrenal Gland	43
TMIE	ENSG00000181585	3	Adrenal Gland	43
IGSF5	ENSG00000183067	21	Adrenal Gland	39
ACSM5	ENSG00000183549	16	Adrenal Gland	31
MACC1	ENSG00000183742	7	Adrenal Gland	41
KCNH8	ENSG00000183960	3	Adrenal Gland	49
BEX5	ENSG00000184515	X	Adrenal Gland	32
C14orf180	ENSG00000184601	14	Adrenal Gland	32
SULT1A2	ENSG00000197165	16	Adrenal Gland	29
RASSF9	ENSG00000198774	12	Adrenal Gland	34
R5SP383	ENSG00000199804	14	Adrenal Gland	36
SNORA65	ENSG00000201302	9	Adrenal Gland	21
SMN1	ENSG00000205571	5	Adrenal Gland	67
RNU6-1189P	ENSG00000206685	X	Adrenal Gland	71
SNORD83B	ENSG00000209480	22	Adrenal Gland	60
	ENSG00000210100		Adrenal Gland	86
	ENSG00000210135		Adrenal Gland	23
	ENSG00000210191		Adrenal Gland	58
	ENSG00000210196		Adrenal Gland	91
MIR770	ENSG00000211574	14	Adrenal Gland	28
IGKJ5	ENSG00000211593	2	Adrenal Gland	31
IGKJ4	ENSG00000211594	2	Adrenal Gland	43
IGKJ3	ENSG00000211595	2	Adrenal Gland	22
IGKJ1	ENSG00000211597	2	Adrenal Gland	58
IGLV2-14	ENSG00000211666	22	Adrenal Gland	24
IGHA2	ENSG00000211890	14	Adrenal Gland	21
IGHG2	ENSG00000211893	14	Adrenal Gland	26
IGHM	ENSG00000211899	14	Adrenal Gland	36
SNORA53	ENSG00000212443	12	Adrenal Gland	21
UBE2QL1	ENSG00000215218	5	Adrenal Gland	54
LOC100505716	ENSG00000223522	2	Adrenal Gland	25
	ENSG00000224016		Adrenal Gland	65
	ENSG00000224505		Adrenal Gland	41
RPS3AP38	ENSG00000226318	10	Adrenal Gland	32
RNF207-AS1	ENSG00000226944	1	Adrenal Gland	38
	ENSG00000229512		Adrenal Gland	25
	ENSG00000229928		Adrenal Gland	28
LOC100289656	ENSG00000232431	15	Adrenal Gland	45
	ENSG00000233411		Adrenal Gland	63
	ENSG00000234648		Adrenal Gland	54
APOC2	ENSG00000234906	19	Adrenal Gland	23
	ENSG00000236060		Adrenal Gland	31
IGKV3-20	ENSG00000239951	2	Adrenal Gland	42
IGHJ4	ENSG00000240041	14	Adrenal Gland	35
HLA-DOB	ENSG00000241106	6	Adrenal Gland	33
IGKV1-5	ENSG00000243466	2	Adrenal Gland	30
MGC16275	ENSG00000246731	17	Adrenal Gland	31
	ENSG00000254483		Adrenal Gland	41
	ENSG00000255513		Adrenal Gland	28
CTXND1	ENSG00000259417	15	Adrenal Gland	29
	ENSG00000259738		Adrenal Gland	48
LOC100653233	ENSG00000260653	7	Adrenal Gland	63
FSBP	ENSG00000265817	8	Adrenal Gland	73
	ENSG00000266903		Adrenal Gland	57
LOC100505715	ENSG00000267058	19	Adrenal Gland	34
	ENSG00000267707		Adrenal Gland	63
	ENSG00000268903		Adrenal Gland	30
	ENSG00000269246		Adrenal Gland	76
	ENSG00000271367		Adrenal Gland	51
	ENSG00000272068		Adrenal Gland	71
	ENSG00000272977		Adrenal Gland	24
	ENSG00000273100		Adrenal Gland	32
	ENSG00000273160		Adrenal Gland	55
CCL4	ENSG00000275302	17	Adrenal Gland	42
STPG3-AS1	ENSG00000275549	9	Adrenal Gland	42
	ENSG00000276691		Adrenal Gland	23
	ENSG00000278952		Adrenal Gland	26
	ENSG00000278974		Adrenal Gland	42
	ENSG00000279444		Adrenal Gland	60
CCDC163	ENSG00000280670	1	Adrenal Gland	47
	ENSG00000283273		Adrenal Gland	75
MIR1304	ENSG00000284458	11	Adrenal Gland	72
PRKAR2B	ENSG00000005249	7	Artery - Aorta	87
PROM1	ENSG00000007062	4	Artery - Aorta	61
MGST1	ENSG00000008394	12	Artery - Aorta	49
CLDN11	ENSG00000013297	3	Artery - Aorta	54
NRXN3	ENSG00000021645	14	Artery - Aorta	27
MYOC	ENSG00000034971	1	Artery - Aorta	35
RTN4R	ENSG00000040608	22	Artery - Aorta	63
ITIH4	ENSG00000055955	3	Artery - Aorta	92
GYG2	ENSG00000056998	X	Artery - Aorta	80
CDH19	ENSG00000071991	18	Artery - Aorta	45
WSCD2	ENSG00000075035	12	Artery - Aorta	64
CAPN6	ENSG00000077274	X	Artery - Aorta	77
LIPE	ENSG00000079435	19	Artery - Aorta	27
SMPX	ENSG00000091482	X	Artery - Aorta	58
SCD	ENSG00000099194	10	Artery - Aorta	66
RASD2	ENSG00000100302	22	Artery - Aorta	32
WFDC2	ENSG00000101443	20	Artery - Aorta	38
NOMO3	ENSG00000103226	16	Artery - Aorta	67
OLFM2	ENSG00000105088	19	Artery - Aorta	28
DKK1	ENSG00000107984	10	Artery - Aorta	38
RASD1	ENSG00000108551	17	Artery - Aorta	64
SLC30A3	ENSG00000115194	2	Artery - Aorta	22
TACR1	ENSG00000115353	2	Artery - Aorta	55
MSX2	ENSG00000120149	5	Artery - Aorta	53
G0S2	ENSG00000123689	1	Artery - Aorta	30
AIF1L	ENSG00000126878	9	Artery - Aorta	42
KRT17	ENSG00000128422	17	Artery - Aorta	90
GAD1	ENSG00000128683	2	Artery - Aorta	53
CHAC1	ENSG00000128965	15	Artery - Aorta	21
NPAS1	ENSG00000130751	19	Artery - Aorta	93
GSTM1	ENSG00000134184	1	Artery - Aorta	33
PSAT1	ENSG00000135069	9	Artery - Aorta	49
KRT7	ENSG00000135480	12	Artery - Aorta	33
SLC19A3	ENSG00000135917	2	Artery - Aorta	85
EDNRB	ENSG00000136160	13	Artery - Aorta	35
GALNT5	ENSG00000136542	2	Artery - Aorta	51
SLCO5A1	ENSG00000137571	8	Artery - Aorta	100
RBP4	ENSG00000138207	10	Artery - Aorta	96
DIAPH3	ENSG00000139734	13	Artery - Aorta	78
SSTR1	ENSG00000139874	14	Artery - Aorta	22
RTN1	ENSG00000139970	14	Artery - Aorta	69
SLC14A1	ENSG00000141469	18	Artery - Aorta	33
STAC2	ENSG00000141750	17	Artery - Aorta	77
THSD7B	ENSG00000144229	2	Artery - Aorta	99
GRIP2	ENSG00000144596	3	Artery - Aorta	22
GABRR1	ENSG00000146276	6	Artery - Aorta	100
SYT8	ENSG00000149043	11	Artery - Aorta	27
OLAH	ENSG00000152463	10	Artery - Aorta	30
TRIM36	ENSG00000152503	5	Artery - Aorta	39
PART1	ENSG00000152931	5	Artery - Aorta	34
NRGN	ENSG00000154146	11	Artery - Aorta	56
GRIA1	ENSG00000155511	5	Artery - Aorta	50
MAP3K7CL	ENSG00000156265	21	Artery - Aorta	55
CLEC18A	ENSG00000157322	16	Artery - Aorta	85
ACAN	ENSG00000157766	15	Artery - Aorta	84
TMSB15A	ENSG00000158164	X	Artery - Aorta	23
ACTC1	ENSG00000159251	15	Artery - Aorta	48
FNDC5	ENSG00000160097	1	Artery - Aorta	26
S100B	ENSG00000160307	21	Artery - Aorta	24
SSTR5	ENSG00000162009	16	Artery - Aorta	58
TM4SF18	ENSG00000163762	3	Artery - Aorta	25
IL31RA	ENSG00000164509	5	Artery - Aorta	62
FNDC1	ENSG00000164694	6	Artery - Aorta	82
MAGEC3	ENSG00000165509	X	Artery - Aorta	100
BTNL9	ENSG00000165810	5	Artery - Aorta	23
TMEM100	ENSG00000166292	17	Artery - Aorta	24
PLIN1	ENSG00000166819	15	Artery - Aorta	51
GPD1	ENSG00000167588	12	Artery - Aorta	38
PLIN4	ENSG00000167676	19	Artery - Aorta	24
SOST	ENSG00000167941	17	Artery - Aorta	76
DDIT4	ENSG00000168209	10	Artery - Aorta	28
FABP4	ENSG00000170323	8	Artery - Aorta	40
IRX1	ENSG00000170549	5	Artery - Aorta	43
VAT1L	ENSG00000171724	16	Artery - Aorta	100
MYOZ2	ENSG00000172399	4	Artery - Aorta	53
TCAP	ENSG00000173991	17	Artery - Aorta	26
DES	ENSG00000175084	2	Artery - Aorta	26
LPL	ENSG00000175445	8	Artery - Aorta	76
DOK7	ENSG00000175920	4	Artery - Aorta	55
STAP2	ENSG00000178078	19	Artery - Aorta	84
C5orf46	ENSG00000178776	5	Artery - Aorta	30
HERC2P3	ENSG00000180229	15	Artery - Aorta	23
CCL13	ENSG00000181374	17	Artery - Aorta	28
GPC6	ENSG00000183098	13	Artery - Aorta	28
OVCH2	ENSG00000183378	11	Artery - Aorta	63
FAM162B	ENSG00000183807	6	Artery - Aorta	28
SCN5A	ENSG00000183873	3	Artery - Aorta	100
LOC100288570	ENSG00000184115	2	Artery - Aorta	26
C1QTNF8	ENSG00000184471	16	Artery - Aorta	64
C14orf180	ENSG00000184601	14	Artery - Aorta	94
TRARG1	ENSG00000184811	17	Artery - Aorta	45
CCDC190	ENSG00000185860	1	Artery - Aorta	34
KRT14	ENSG00000186847	17	Artery - Aorta	72
SAMD11	ENSG00000187634	1	Artery - Aorta	67
	ENSG00000188765		Artery - Aorta	57
OR7E12P	ENSG00000189398	11	Artery - Aorta	62
APCDD1L	ENSG00000198768	20	Artery - Aorta	97
MIR324	ENSG00000199053	17	Artery - Aorta	21
	ENSG00000199332		Artery - Aorta	64
SNORA55	ENSG00000201457	1	Artery - Aorta	48
RNU6-312P	ENSG00000201499	2	Artery - Aorta	34
RNU1-36P	ENSG00000202000	4	Artery - Aorta	91
	ENSG00000205361		Artery - Aorta	58
SMN1	ENSG00000205571	5	Artery - Aorta	40
MIR647	ENSG00000207554	20	Artery - Aorta	94
KANSL1-AS1	ENSG00000214401	17	Artery - Aorta	38
PLIN5	ENSG00000214456	19	Artery - Aorta	27
	ENSG00000214578		Artery - Aorta	51
GUSBP9	ENSG00000215630	5	Artery - Aorta	50
SNORA11	ENSG00000221716	X	Artery - Aorta	63
LINC02593	ENSG00000223764	1	Artery - Aorta	78
RPS14P1	ENSG00000224114	1	Artery - Aorta	52
MTND1P23	ENSG00000225972	1	Artery - Aorta	56
	ENSG00000226197		Artery - Aorta	21
	ENSG00000226286		Artery - Aorta	48
ATE1-AS1	ENSG00000226864	10	Artery - Aorta	26
	ENSG00000228201		Artery - Aorta	30
	ENSG00000228216		Artery - Aorta	25
	ENSG00000228275		Artery - Aorta	44
	ENSG00000228407		Artery - Aorta	87
	ENSG00000228798		Artery - Aorta	24
LAMA5-AS1	ENSG00000228812	20	Artery - Aorta	42
	ENSG00000228906		Artery - Aorta	23
	ENSG00000230183		Artery - Aorta	92
	ENSG00000230521		Artery - Aorta	27
	ENSG00000231156		Artery - Aorta	27
	ENSG00000232415		Artery - Aorta	60
LOC100289656	ENSG00000232431	15	Artery - Aorta	65
	ENSG00000233270		Artery - Aorta	55
	ENSG00000235290		Artery - Aorta	96
PNMA6A	ENSG00000235961	X	Artery - Aorta	100
	ENSG00000236397		Artery - Aorta	23
LINC01474	ENSG00000236849	9	Artery - Aorta	42
	ENSG00000237061		Artery - Aorta	65
	ENSG00000237133		Artery - Aorta	23
UNC5B-AS1	ENSG00000237512	10	Artery - Aorta	26
	ENSG00000238039		Artery - Aorta	27
CSP2	ENSG00000241218	3	Artery - Aorta	27
LINC02677	ENSG00000242147	10	Artery - Aorta	74
	ENSG00000242353		Artery - Aorta	74
	ENSG00000242611		Artery - Aorta	30
	ENSG00000242628		Artery - Aorta	61
	ENSG00000243018		Artery - Aorta	57
	ENSG00000243389		Artery - Aorta	89
RN7SL834P	ENSG00000243650	2	Artery - Aorta	31
	ENSG00000243960		Artery - Aorta	29
	ENSG00000248362		Artery - Aorta	68
LINC02062	ENSG00000248489	5	Artery - Aorta	23
LINC01411	ENSG00000249306	5	Artery - Aorta	44
	ENSG00000250906		Artery - Aorta	37
	ENSG00000251320		Artery - Aorta	83
	ENSG00000254851		Artery - Aorta	46
	ENSG00000255400		Artery - Aorta	39
MGAM	ENSG00000257335	7	Artery - Aorta	32
	ENSG00000257829		Artery - Aorta	41
	ENSG00000258086		Artery - Aorta	30
	ENSG00000259255		Artery - Aorta	93
	ENSG00000259318		Artery - Aorta	49
	ENSG00000259570		Artery - Aorta	32
SCX	ENSG00000260428	8	Artery - Aorta	88
LOC100996670	ENSG00000260844	15	Artery - Aorta	50
FOXC2-AS1	ENSG00000260944	16	Artery - Aorta	42
	ENSG00000261269		Artery - Aorta	34
	ENSG00000261706		Artery - Aorta	95
SSTR5-AS1	ENSG00000261713	16	Artery - Aorta	48
MTCO1P40	ENSG00000262902	17	Artery - Aorta	30
AGAP12P	ENSG00000265018	10	Artery - Aorta	89
LOC729654	ENSG00000267056	19	Artery - Aorta	53
	ENSG00000267108		Artery - Aorta	47
	ENSG00000267279		Artery - Aorta	66
	ENSG00000267769		Artery - Aorta	99
	ENSG00000268080		Artery - Aorta	21
VN1R85P	ENSG00000269345	19	Artery - Aorta	26
	ENSG00000269981		Artery - Aorta	26
	ENSG00000271141		Artery - Aorta	39
	ENSG00000271849		Artery - Aorta	65
	ENSG00000272081		Artery - Aorta	42
	ENSG00000272279		Artery - Aorta	47
	ENSG00000272482		Artery - Aorta	26
	ENSG00000272601		Artery - Aorta	24
	ENSG00000272810		Artery - Aorta	30
	ENSG00000272864		Artery - Aorta	98
	ENSG00000272906		Artery - Aorta	28
	ENSG00000273160		Artery - Aorta	21
	ENSG00000273174		Artery - Aorta	74
	ENSG00000274331		Artery - Aorta	97
	ENSG00000274849		Artery - Aorta	50
PICSAR	ENSG00000275874	21	Artery - Aorta	92
	ENSG00000276012		Artery - Aorta	35
	ENSG00000276505		Artery - Aorta	42
	ENSG00000276916		Artery - Aorta	63
	ENSG00000277034		Artery - Aorta	99
	ENSG00000277144		Artery - Aorta	83
	ENSG00000278876		Artery - Aorta	60
	ENSG00000279656		Artery - Aorta	75
CCDC163	ENSG00000280670	1	Artery - Aorta	93
FAM169B	ENSG00000283597	15	Artery - Aorta	40
ACSM3	ENSG00000005187	16	Artery - Coronary	24
TAC1	ENSG00000006128	7	Artery - Coronary	34
SELE	ENSG00000007908	1	Artery - Coronary	39
CLDN11	ENSG00000013297	3	Artery - Coronary	74
CNTN1	ENSG00000018236	12	Artery - Coronary	24
LAMC3	ENSG00000050555	9	Artery - Coronary	27
NGFR	ENSG00000064300	17	Artery - Coronary	50
CDON	ENSG00000064309	11	Artery - Coronary	58
GLP2R	ENSG00000065325	17	Artery - Coronary	49
NGEF	ENSG00000066248	2	Artery - Coronary	34
SPTB	ENSG00000070182	14	Artery - Coronary	38
BRINP1	ENSG00000078725	9	Artery - Coronary	37
DDX43	ENSG00000080007	6	Artery - Coronary	43
APOB	ENSG00000084674	2	Artery - Coronary	30
ACHE	ENSG00000087085	7	Artery - Coronary	28
GO1	ENSG00000087258	16	Artery - Coronary	23
TGFB2	ENSG00000092969	1	Artery - Coronary	25
SLC7A4	ENSG00000099960	22	Artery - Coronary	32
RASD2	ENSG00000100302	22	Artery - Coronary	44
SGK2	ENSG00000101049	20	Artery - Coronary	57
ISM1	ENSG00000101230	20	Artery - Coronary	21
HTR2A	ENSG00000102468	13	Artery - Coronary	41
CRISPLD2	ENSG00000103196	16	Artery - Coronary	67
SFRP1	ENSG00000104332	8	Artery - Coronary	78
OLFM2	ENSG00000105088	19	Artery - Coronary	64
HAS1	ENSG00000105509	19	Artery - Coronary	35
PDE4C	ENSG00000105650	19	Artery - Coronary	78
COMP	ENSG00000105664	19	Artery - Coronary	48
SFRP4	ENSG00000106483	7	Artery - Coronary	64
CSF3	ENSG00000108342	17	Artery - Coronary	49
P2RX1	ENSG00000108405	17	Artery - Coronary	52
GABRA4	ENSG00000109158	4	Artery - Coronary	35
PTPN5	ENSG00000110786	11	Artery - Coronary	90
RERGL	ENSG00000111404	12	Artery - Coronary	22
EFCC1	ENSG00000114654	3	Artery - Coronary	40
CISH	ENSG00000114737	3	Artery - Coronary	96
PRG4	ENSG00000116690	1	Artery - Coronary	30
PIK3R3	ENSG00000117461	1	Artery - Coronary	21
CNR1	ENSG00000118432	6	Artery - Coronary	23
PPL	ENSG00000118898	16	Artery - Coronary	23
DUSP4	ENSG00000120875	8	Artery - Coronary	24
INHBA	ENSG00000122641	7	Artery - Coronary	26
TNFSF14	ENSG00000125735	19	Artery - Coronary	47
STEAP4	ENSG00000127954	7	Artery - Coronary	25
KRT17	ENSG00000128422	17	Artery - Coronary	36
LRRC4	ENSG00000128594	7	Artery - Coronary	50
DLL4	ENSG00000128917	15	Artery - Coronary	46
ANGPTL8	ENSG00000130173	19	Artery - Coronary	41
GADD45G	ENSG00000130222	9	Artery - Coronary	93
PNCK	ENSG00000130822	X	Artery - Coronary	47
SP25	ENSG00000132639	20	Artery - Coronary	24
PDZD2	ENSG00000133401	5	Artery - Coronary	37
PSAT1	ENSG00000135069	9	Artery - Coronary	36
KCNK1	ENSG00000135750	1	Artery - Coronary	24
SCN7A	ENSG00000136546	2	Artery - Coronary	31
MYC	ENSG00000136997	8	Artery - Coronary	21
FGFBP2	ENSG00000137441	4	Artery - Coronary	24
AOX1	ENSG00000138356	2	Artery - Coronary	47
GPAT3	ENSG00000138678	4	Artery - Coronary	64
MMRN1	ENSG00000138722	4	Artery - Coronary	34
RTN1	ENSG00000139970	14	Artery - Coronary	68
RAB15	ENSG00000139998	14	Artery - Coronary	27
PCSK6	ENSG00000140479	15	Artery - Coronary	32
ABCA8	ENSG00000141338	17	Artery - Coronary	25
IGSF3	ENSG00000143061	1	Artery - Coronary	22
DPT	ENSG00000143196	1	Artery - Coronary	62
PLEKHA6	ENSG00000143850	1	Artery - Coronary	36
GPC3	ENSG00000147257	X	Artery - Coronary	38
PXDNL	ENSG00000147485	8	Artery - Coronary	30
ADIRF	ENSG00000148671	10	Artery - Coronary	36
HTR7	ENSG00000148680	10	Artery - Coronary	27
CYP17A1	ENSG00000148795	10	Artery - Coronary	37
PAMR1	ENSG00000149090	11	Artery - Coronary	26
AKR1C2	ENSG00000151632	10	Artery - Coronary	78
IGSF10	ENSG00000152580	3	Artery - Coronary	44
LGI2	ENSG00000153012	4	Artery - Coronary	55
BMP6	ENSG00000153162	6	Artery - Coronary	30
FRMD1	ENSG00000153303	6	Artery - Coronary	28
AK5	ENSG00000154027	1	Artery - Coronary	39
ABCA9	ENSG00000154258	17	Artery - Coronary	21
ABCA6	ENSG00000154262	17	Artery - Coronary	21
MAP3K7CL	ENSG00000156265	21	Artery - Coronary	28
ACAN	ENSG00000157766	15	Artery - Coronary	36
TMSB15A	ENSG00000158164	X	Artery - Coronary	27
CLSTN2	ENSG00000158258	3	Artery - Coronary	22
CDA	ENSG00000158825	1	Artery - Coronary	23
CPAMD8	ENSG00000160111	19	Artery - Coronary	32
INHBB	ENSG00000163083	2	Artery - Coronary	51
S100A12	ENSG00000163221	1	Artery - Coronary	69
ALB	ENSG00000163631	4	Artery - Coronary	34
PF4	ENSG00000163737	4	Artery - Coronary	32
NPY1R	ENSG00000164128	4	Artery - Coronary	29
F2RL2	ENSG00000164220	5	Artery - Coronary	29
NOS3	ENSG00000164867	7	Artery - Coronary	21
GEM	ENSG00000164949	8	Artery - Coronary	28
PTCHD1	ENSG00000165186	X	Artery - Coronary	74
VEGFD	ENSG00000165197	X	Artery - Coronary	48
YPEL4	ENSG00000166793	11	Artery - Coronary	23
SCG5	ENSG00000166922	15	Artery - Coronary	37
OR51E2	ENSG00000167332	11	Artery - Coronary	24
C19orf33	ENSG00000167644	19	Artery - Coronary	28
ENTPD3	ENSG00000168032	3	Artery - Coronary	36
DDIT4	ENSG00000168209	10	Artery - Coronary	24
ELOVL6	ENSG00000170522	4	Artery - Coronary	80
IRX2	ENSG00000170561	5	Artery - Coronary	72
HTRA3	ENSG00000170801	4	Artery - Coronary	53
CYTL1	ENSG00000170891	4	Artery - Coronary	44
HAS2	ENSG00000170961	8	Artery - Coronary	22
LRG1	ENSG00000171236	19	Artery - Coronary	21
KRT19	ENSG00000171345	17	Artery - Coronary	42
PDE7B	ENSG00000171408	6	Artery - Coronary	33
ECEL1	ENSG00000171551	2	Artery - Coronary	22
NMRAL2P	ENSG00000171658	3	Artery - Coronary	78
VAT1L	ENSG00000171724	16	Artery - Coronary	90
LVRN	ENSG00000172901	5	Artery - Coronary	21
TRIB1	ENSG00000173334	8	Artery - Coronary	32
ADGRG2	ENSG00000173698	X	Artery - Coronary	82
REP15	ENSG00000174236	12	Artery - Coronary	29
SLCO2A1	ENSG00000174640	3	Artery - Coronary	28
CD248	ENSG00000174807	11	Artery - Coronary	30
ETV4	ENSG00000175832	17	Artery - Coronary	66
DOK7	ENSG00000175920	4	Artery - Coronary	51
	ENSG00000176268		Artery - Coronary	21
HERC2P3	ENSG00000180229	15	Artery - Coronary	29
GAS1	ENSG00000180447	9	Artery - Coronary	26
MAB21L2	ENSG00000181541	4	Artery - Coronary	64
CAV3	ENSG00000182533	3	Artery - Coronary	29
HCAR2	ENSG00000182782	12	Artery - Coronary	37
PGPEP1L	ENSG00000183571	15	Artery - Coronary	23
SOCS3	ENSG00000184557	17	Artery - Coronary	22
LSAMP	ENSG00000185565	3	Artery - Coronary	25
SHC4	ENSG00000185634	15	Artery - Coronary	31
MYBL1	ENSG00000185697	8	Artery - Coronary	37
C5orf38	ENSG00000186493	5	Artery - Coronary	80
PRG2	ENSG00000186652	11	Artery - Coronary	46
MAPT	ENSG00000186868	17	Artery - Coronary	32
PLA2G2A	ENSG00000188257	1	Artery - Coronary	56
NOS1	ENSG00000188613	10	Artery - Coronary	55
SERPI3	ENSG00000196136	14	Artery - Coronary	22
NPIPB15	ENSG00000196436	16	Artery - Coronary	43
HOXA4	ENSG00000197576	7	Artery - Coronary	27
RYR2	ENSG00000198626	1	Artery - Coronary	24
COLGALT2	ENSG00000198756	1	Artery - Coronary	62
MIR324	ENSG00000199053	17	Artery - Coronary	40
	ENSG00000199332		Artery - Coronary	90
R5SP383	ENSG00000199804	14	Artery - Coronary	60
	ENSG00000200084		Artery - Coronary	46
SNORD14B	ENSG00000201403	11	Artery - Coronary	21
	ENSG00000202533		Artery - Coronary	39
	ENSG00000204778		Artery - Coronary	28
SNORA18	ENSG00000207145	11	Artery - Coronary	36
SNORA41	ENSG00000207406	2	Artery - Coronary	45
	ENSG00000210140		Artery - Coronary	27
TRAV39	ENSG00000211818	14	Artery - Coronary	76
PVRIG	ENSG00000213413	7	Artery - Coronary	40
FBXO16	ENSG00000214050	8	Artery - Coronary	41
LCNL1	ENSG00000214402	9	Artery - Coronary	38
	ENSG00000214425		Artery - Coronary	35
	ENSG00000215548		Artery - Coronary	30
	ENSG00000224239		Artery - Coronary	26
	ENSG00000224550		Artery - Coronary	42
	ENSG00000224858		Artery - Coronary	48
	ENSG00000225028		Artery - Coronary	24
	ENSG00000225398		Artery - Coronary	27
PTPRD-AS1	ENSG00000225706	9	Artery - Coronary	26
C3orf86	ENSG00000225873	3	Artery - Coronary	96
	ENSG00000227220		Artery - Coronary	42
LINC01985	ENSG00000227260	3	Artery - Coronary	29
	ENSG00000227370		Artery - Coronary	72
LOC100506725	ENSG00000227544	7	Artery - Coronary	22
	ENSG00000229108		Artery - Coronary	21
	ENSG00000229367		Artery - Coronary	72
	ENSG00000229436		Artery - Coronary	24
	ENSG00000229512		Artery - Coronary	41
RPL13AP11	ENSG00000229657	1	Artery - Coronary	72
	ENSG00000230216		Artery - Coronary	99
	ENSG00000230910		Artery - Coronary	25
FERP1	ENSG00000232149	X	Artery - Coronary	71
	ENSG00000232320		Artery - Coronary	24
LINC01914	ENSG00000234362	2	Artery - Coronary	51
	ENSG00000234638		Artery - Coronary	34
BNC2-AS1	ENSG00000234779	9	Artery - Coronary	70
	ENSG00000235354		Artery - Coronary	39
	ENSG00000235579		Artery - Coronary	26
	ENSG00000235688		Artery - Coronary	32
LINC00607	ENSG00000235770	2	Artery - Coronary	46
	ENSG00000236397		Artery - Coronary	63
	ENSG00000237061		Artery - Coronary	57
	ENSG00000237133		Artery - Coronary	41
RPL37P12	ENSG00000237916	2	Artery - Coronary	26
RPL13P8	ENSG00000241634	3	Artery - Coronary	39
	ENSG00000242349		Artery - Coronary	26
	ENSG00000243230		Artery - Coronary	27
RN7SL417P	ENSG00000244056	15	Artery - Coronary	29
MIR210HG	ENSG00000247095	11	Artery - Coronary	49
PTTG2	ENSG00000250254	4	Artery - Coronary	30
	ENSG00000253878		Artery - Coronary	56
NPIPB11	ENSG00000254206	16	Artery - Coronary	32
	ENSG00000254352		Artery - Coronary	34
SIGLEC14	ENSG00000254415	19	Artery - Coronary	95
	ENSG00000254483		Artery - Coronary	60
	ENSG00000254510		Artery - Coronary	42
	ENSG00000254851		Artery - Coronary	98
	ENSG00000255191		Artery - Coronary	38
HP	ENSG00000257017	16	Artery - Coronary	32
	ENSG00000257647		Artery - Coronary	49
	ENSG00000258572		Artery - Coronary	35
	ENSG00000258646		Artery - Coronary	22
	ENSG00000260018		Artery - Coronary	32
SCX	ENSG00000260428	8	Artery - Coronary	53
LMO7-AS1	ENSG00000261105	13	Artery - Coronary	56
	ENSG00000261578		Artery - Coronary	54
	ENSG00000261783		Artery - Coronary	62
	ENSG00000262097		Artery - Coronary	33
MYMX	ENSG00000262179	6	Artery - Coronary	24
SPON1	ENSG00000262655	11	Artery - Coronary	53
	ENSG00000263065		Artery - Coronary	34
	ENSG00000263934		Artery - Coronary	64
FSBP	ENSG00000265817	8	Artery - Coronary	79
GDF10	ENSG00000266524	10	Artery - Coronary	65
SEC24AP1	ENSG00000267361	17	Artery - Coronary	47
	ENSG00000267765		Artery - Coronary	83
	ENSG00000268568		Artery - Coronary	28
LOC100420680	ENSG00000270510	11	Artery - Coronary	35
	ENSG00000271141		Artery - Coronary	56
LINC02104	ENSG00000271334	5	Artery - Coronary	73
	ENSG00000271817		Artery - Coronary	49
	ENSG00000271855		Artery - Coronary	33
	ENSG00000271973		Artery - Coronary	44
	ENSG00000272087		Artery - Coronary	23
	ENSG00000272100		Artery - Coronary	86
	ENSG00000272205		Artery - Coronary	49
	ENSG00000272386		Artery - Coronary	26
	ENSG00000272444		Artery - Coronary	33
	ENSG00000272625		Artery - Coronary	70
	ENSG00000272656		Artery - Coronary	80
	ENSG00000272755		Artery - Coronary	98
	ENSG00000272864		Artery - Coronary	53
	ENSG00000273338		Artery - Coronary	38
	ENSG00000273403		Artery - Coronary	27
	ENSG00000273923		Artery - Coronary	56
MIR6753	ENSG00000275022	11	Artery - Coronary	30
	ENSG00000275441		Artery - Coronary	43
SIK1B	ENSG00000275993	21	Artery - Coronary	45
	ENSG00000276261		Artery - Coronary	33
	ENSG00000277034		Artery - Coronary	21
	ENSG00000277423		Artery - Coronary	32
	ENSG00000277831		Artery - Coronary	22
	ENSG00000277977		Artery - Coronary	29
	ENSG00000279332		Artery - Coronary	69
	ENSG00000279384		Artery - Coronary	87
GATD3B	ENSG00000280071	21	Artery - Coronary	29
EXOC3L2	ENSG00000283632	19	Artery - Coronary	23
MIR637	ENSG00000283928	19	Artery - Coronary	26
CNTN1	ENSG00000018236	12	Artery - Tibial	29
HSD17B6	ENSG00000025423	12	Artery - Tibial	68
SCD	ENSG00000099194	10	Artery - Tibial	99
RASD2	ENSG00000100302	22	Artery - Tibial	36
MCTS2P	ENSG00000101898	20	Artery - Tibial	96
CHRNE	ENSG00000108556	17	Artery - Tibial	36
KRT18	ENSG00000111057	12	Artery - Tibial	95
SLC30A3	ENSG00000115194	2	Artery - Tibial	96
EGLN3	ENSG00000129521	14	Artery - Tibial	24
LDLR	ENSG00000130164	19	Artery - Tibial	33
FST	ENSG00000134363	5	Artery - Tibial	85
PSAT1	ENSG00000135069	9	Artery - Tibial	30
FAIM2	ENSG00000135472	12	Artery - Tibial	95
HTR2B	ENSG00000135914	2	Artery - Tibial	44
CYP1A1	ENSG00000140465	15	Artery - Tibial	30
NBPF3	ENSG00000142794	1	Artery - Tibial	84
ADM	ENSG00000148926	11	Artery - Tibial	26
NCAM1	ENSG00000149294	11	Artery - Tibial	100
BMP6	ENSG00000153162	6	Artery - Tibial	29
CCDC144B	ENSG00000154874	17	Artery - Tibial	39
NODAL	ENSG00000156574	10	Artery - Tibial	60
SPATC1L	ENSG00000160284	21	Artery - Tibial	23
ERAP2	ENSG00000164308	5	Artery - Tibial	93
KRT8	ENSG00000170421	12	Artery - Tibial	49
GPR27	ENSG00000170837	3	Artery - Tibial	39
KRT19	ENSG00000171345	17	Artery - Tibial	27
LEP	ENSG00000174697	7	Artery - Tibial	100
NR2F1	ENSG00000175745	5	Artery - Tibial	53
SFN	ENSG00000175793	1	Artery - Tibial	100
SLITRK4	ENSG00000179542	X	Artery - Tibial	42
GREM2	ENSG00000180875	1	Artery - Tibial	42
NOG	ENSG00000183691	17	Artery - Tibial	24
	ENSG00000183889		Artery - Tibial	79
GOLGA6L9	ENSG00000197978	15	Artery - Tibial	40
	ENSG00000200084		Artery - Tibial	22
SNORA73B	ENSG00000200087	1	Artery - Tibial	72
	ENSG00000200090		Artery - Tibial	58
SNORA62	ENSG00000202363	3	Artery - Tibial	46
	ENSG00000203886		Artery - Tibial	43
	ENSG00000204620		Artery - Tibial	49
	ENSG00000204778		Artery - Tibial	33
SNORD21	ENSG00000206680	1	Artery - Tibial	41
SNORA1	ENSG00000206834	11	Artery - Tibial	58
SNORA66	ENSG00000207523	1	Artery - Tibial	42
SNORD89	ENSG00000212283	2	Artery - Tibial	75
RPL7AP39	ENSG00000213385	7	Artery - Tibial	30
RPL36P7	ENSG00000213519	3	Artery - Tibial	100
KANSL1-AS1	ENSG00000214401	17	Artery - Tibial	54
	ENSG00000219604		Artery - Tibial	23
TCAF1P1	ENSG00000223459	7	Artery - Tibial	65
	ENSG00000223799		Artery - Tibial	51
TNS1-AS1	ENSG00000223923	2	Artery - Tibial	28
	ENSG00000225450		Artery - Tibial	55
	ENSG00000225527		Artery - Tibial	82
	ENSG00000226085		Artery - Tibial	41
ATE1-AS1	ENSG00000226864	10	Artery - Tibial	73
	ENSG00000228906		Artery - Tibial	25
MTCO2P12	ENSG00000229344	1	Artery - Tibial	22
	ENSG00000229539		Artery - Tibial	21
OGFR-AS1	ENSG00000229873	20	Artery - Tibial	38
	ENSG00000231084		Artery - Tibial	38
	ENSG00000232545		Artery - Tibial	70
	ENSG00000232713		Artery - Tibial	51
RPL8P5	ENSG00000232926	22	Artery - Tibial	34
	ENSG00000233250		Artery - Tibial	74
	ENSG00000233270		Artery - Tibial	49
	ENSG00000234084		Artery - Tibial	36
	ENSG00000234338		Artery - Tibial	32
	ENSG00000234740		Artery - Tibial	69
IFITM4P	ENSG00000235821	6	Artery - Tibial	22
	ENSG00000236337		Artery - Tibial	28
	ENSG00000237200		Artery - Tibial	99
	ENSG00000237836		Artery - Tibial	53
RPL37P12	ENSG00000237916	2	Artery - Tibial	67
LINC01679	ENSG00000237989	21	Artery - Tibial	83
	ENSG00000238039		Artery - Tibial	56
	ENSG00000239300		Artery - Tibial	78
	ENSG00000239763		Artery - Tibial	51
RPL34P18	ENSG00000240509	8	Artery - Tibial	85
RPL17P21	ENSG00000241809	5	Artery - Tibial	55
	ENSG00000242198		Artery - Tibial	74
	ENSG00000243960		Artery - Tibial	49
	ENSG00000248458		Artery - Tibial	23
C1QTNF7-AS1	ENSG00000249252	4	Artery - Tibial	37
	ENSG00000249388		Artery - Tibial	58
	ENSG00000249899		Artery - Tibial	56
RPL13AP26	ENSG00000250318	22	Artery - Tibial	32
	ENSG00000250853		Artery - Tibial	29
	ENSG00000250906		Artery - Tibial	96
	ENSG00000251414		Artery - Tibial	25
RN7SKP70	ENSG00000252464	5	Artery - Tibial	81
	ENSG00000253875		Artery - Tibial	28
	ENSG00000254198		Artery - Tibial	23
	ENSG00000254343		Artery - Tibial	45
SCAR9	ENSG00000254911	11	Artery - Tibial	25
LOC101928837	ENSG00000255100	11	Artery - Tibial	95
	ENSG00000257941		Artery - Tibial	36
LOC105369760	ENSG00000258017	12	Artery - Tibial	93
	ENSG00000258317		Artery - Tibial	81
	ENSG00000259005		Artery - Tibial	56
	ENSG00000259211		Artery - Tibial	97
	ENSG00000260884		Artery - Tibial	22
	ENSG00000261054		Artery - Tibial	22
	ENSG00000262372		Artery - Tibial	36
SPON1	ENSG00000262655	11	Artery - Tibial	25
	ENSG00000264107		Artery - Tibial	80
	ENSG00000265458		Artery - Tibial	71
SNHG25	ENSG00000266402	17	Artery - Tibial	98
	ENSG00000267108		Artery - Tibial	62
	ENSG00000267194		Artery - Tibial	51
	ENSG00000267565		Artery - Tibial	22
	ENSG00000267769		Artery - Tibial	31
	ENSG00000268189		Artery - Tibial	41
VN1R83P	ENSG00000268521	19	Artery - Tibial	31
	ENSG00000269482		Artery - Tibial	26
	ENSG00000269652		Artery - Tibial	38
	ENSG00000270000		Artery - Tibial	25
	ENSG00000270269		Artery - Tibial	26
	ENSG00000271141		Artery - Tibial	32
	ENSG00000271218		Artery - Tibial	42
	ENSG00000271228		Artery - Tibial	63
	ENSG00000271324		Artery - Tibial	75
	ENSG00000271347		Artery - Tibial	77
	ENSG00000271452		Artery - Tibial	47
	ENSG00000272186		Artery - Tibial	30
	ENSG00000272277		Artery - Tibial	91
	ENSG00000272389		Artery - Tibial	96
	ENSG00000273080		Artery - Tibial	99
	ENSG00000273210		Artery - Tibial	45
	ENSG00000274031		Artery - Tibial	35
	ENSG00000274295		Artery - Tibial	26
	ENSG00000274515		Artery - Tibial	27
	ENSG00000274758		Artery - Tibial	24
	ENSG00000274817		Artery - Tibial	60
RPL7AP45	ENSG00000275160	9	Artery - Tibial	73
LOC100419515	ENSG00000275318	9	Artery - Tibial	99
FCGBP	ENSG00000275395	19	Artery - Tibial	60
	ENSG00000275665		Artery - Tibial	24
	ENSG00000275719		Artery - Tibial	71
	ENSG00000276916		Artery - Tibial	86
	ENSG00000278616		Artery - Tibial	94
	ENSG00000278765		Artery - Tibial	46
	ENSG00000278925		Artery - Tibial	23
	ENSG00000279140		Artery - Tibial	22
	ENSG00000279357		Artery - Tibial	67
	ENSG00000279413		Artery - Tibial	47
	ENSG00000279456		Artery - Tibial	41
	ENSG00000279799		Artery - Tibial	74
	ENSG00000279812		Artery - Tibial	55
CCDC163	ENSG00000280670	1	Artery - Tibial	21
	ENSG00000282855		Artery - Tibial	24
MIR1304	ENSG00000284458	11	Artery - Tibial	45
PDK4	ENSG00000004799	7	Breast - Mammary Tissue	34
MEOX1	ENSG00000005102	17	Breast - Mammary Tissue	52
SOX8	ENSG00000005513	16	Breast - Mammary Tissue	23
CRLF1	ENSG00000006016	19	Breast - Mammary Tissue	27
CX3CL1	ENSG00000006210	16	Breast - Mammary Tissue	33
FMO1	ENSG00000010932	1	Breast - Mammary Tissue	32
ATP1A2	ENSG00000018625	1	Breast - Mammary Tissue	100
RUNX3	ENSG00000020633	1	Breast - Mammary Tissue	26
SH2D2A	ENSG00000027869	1	Breast - Mammary Tissue	100
TNC	ENSG00000041982	9	Breast - Mammary Tissue	96
CP	ENSG00000047457	3	Breast - Mammary Tissue	21
ELN	ENSG00000049540	7	Breast - Mammary Tissue	75
NGFR	ENSG00000064300	17	Breast - Mammary Tissue	39
CHI3L2	ENSG00000064886	1	Breast - Mammary Tissue	100
PYGM	ENSG00000068976	11	Breast - Mammary Tissue	84
DAPP1	ENSG00000070190	4	Breast - Mammary Tissue	87
SEMA3C	ENSG00000075223	7	Breast - Mammary Tissue	100
EDN1	ENSG00000078401	6	Breast - Mammary Tissue	73
CXCL2	ENSG00000081041	4	Breast - Mammary Tissue	39
KCNK2	ENSG00000082482	1	Breast - Mammary Tissue	48
TREM2	ENSG00000095970	6	Breast - Mammary Tissue	89
SCD	ENSG00000099194	10	Breast - Mammary Tissue	99
SLC7A4	ENSG00000099960	22	Breast - Mammary Tissue	92
APOL4	ENSG00000100336	22	Breast - Mammary Tissue	59
IL2RB	ENSG00000100385	22	Breast - Mammary Tissue	95
MMP9	ENSG00000100985	20	Breast - Mammary Tissue	59
ANGPT4	ENSG00000101280	20	Breast - Mammary Tissue	59
IGDCC4	ENSG00000103742	15	Breast - Mammary Tissue	54
TMEM59L	ENSG00000105696	19	Breast - Mammary Tissue	44
NPTX2	ENSG00000106236	7	Breast - Mammary Tissue	98
CYP3A5	ENSG00000106258	7	Breast - Mammary Tissue	77
ALDH3A1	ENSG00000108602	17	Breast - Mammary Tissue	30
AREG	ENSG00000109321	4	Breast - Mammary Tissue	81
CD69	ENSG00000110848	12	Breast - Mammary Tissue	27
KLRB1	ENSG00000111796	12	Breast - Mammary Tissue	100
CD83	ENSG00000112149	6	Breast - Mammary Tissue	99
ITK	ENSG00000113263	5	Breast - Mammary Tissue	82
ARRDC3	ENSG00000113369	5	Breast - Mammary Tissue	42
NPR3	ENSG00000113389	5	Breast - Mammary Tissue	69
FGF1	ENSG00000113578	5	Breast - Mammary Tissue	86
AADAC	ENSG00000114771	3	Breast - Mammary Tissue	62
CYTIP	ENSG00000115165	2	Breast - Mammary Tissue	100
ACADL	ENSG00000115361	2	Breast - Mammary Tissue	100
IL1RL2	ENSG00000115598	2	Breast - Mammary Tissue	22
TPO	ENSG00000115705	2	Breast - Mammary Tissue	99
CD2	ENSG00000116824	1	Breast - Mammary Tissue	99
GBP1	ENSG00000117228	1	Breast - Mammary Tissue	53
CNR1	ENSG00000118432	6	Breast - Mammary Tissue	88
ECRG4	ENSG00000119147	2	Breast - Mammary Tissue	29
TMIGD3	ENSG00000121933	1	Breast - Mammary Tissue	91
CXCR4	ENSG00000121966	2	Breast - Mammary Tissue	96
HS3ST2	ENSG00000122254	16	Breast - Mammary Tissue	100
PLAU	ENSG00000122861	10	Breast - Mammary Tissue	73
EGR2	ENSG00000122877	10	Breast - Mammary Tissue	75
BHLHE41	ENSG00000123095	12	Breast - Mammary Tissue	94
RAB38	ENSG00000123892	11	Breast - Mammary Tissue	100
SLPI	ENSG00000124107	20	Breast - Mammary Tissue	23
HIF3A	ENSG00000124440	19	Breast - Mammary Tissue	99
CPNE5	ENSG00000124772	6	Breast - Mammary Tissue	67
ID1	ENSG00000125968	20	Breast - Mammary Tissue	69
ADGRE2	ENSG00000127507	19	Breast - Mammary Tissue	79
F2RL3	ENSG00000127533	19	Breast - Mammary Tissue	63
IL17B	ENSG00000127743	5	Breast - Mammary Tissue	47
TNNI2	ENSG00000130598	11	Breast - Mammary Tissue	99
SAA2	ENSG00000134339	11	Breast - Mammary Tissue	75
HEY2	ENSG00000135547	6	Breast - Mammary Tissue	93
AGT	ENSG00000135744	1	Breast - Mammary Tissue	86
GLUL	ENSG00000135821	1	Breast - Mammary Tissue	31
SERPINE2	ENSG00000135919	2	Breast - Mammary Tissue	53
FGFBP2	ENSG00000137441	4	Breast - Mammary Tissue	40
ITGA11	ENSG00000137809	15	Breast - Mammary Tissue	100
AOX1	ENSG00000138356	2	Breast - Mammary Tissue	42
CYP1A1	ENSG00000140465	15	Breast - Mammary Tissue	100
ZMYND15	ENSG00000141497	17	Breast - Mammary Tissue	99
SIK1	ENSG00000142178	21	Breast - Mammary Tissue	45
CYP4B1	ENSG00000142973	1	Breast - Mammary Tissue	56
DPT	ENSG00000143196	1	Breast - Mammary Tissue	88
GZMA	ENSG00000145649	5	Breast - Mammary Tissue	40
CXCL14	ENSG00000145824	5	Breast - Mammary Tissue	75
THRSP	ENSG00000151365	11	Breast - Mammary Tissue	99
SPOCK1	ENSG00000152377	5	Breast - Mammary Tissue	85
CPB1	ENSG00000153002	3	Breast - Mammary Tissue	51
CD8A	ENSG00000153563	2	Breast - Mammary Tissue	100
DUSP2	ENSG00000158050	2	Breast - Mammary Tissue	69
CDA	ENSG00000158825	1	Breast - Mammary Tissue	100
DIRAS3	ENSG00000162595	1	Breast - Mammary Tissue	88
ADORA1	ENSG00000163485	1	Breast - Mammary Tissue	100
ALB	ENSG00000163631	4	Breast - Mammary Tissue	96
PTX3	ENSG00000163661	3	Breast - Mammary Tissue	23
CXCL3	ENSG00000163734	4	Breast - Mammary Tissue	100
CXCL1	ENSG00000163739	4	Breast - Mammary Tissue	30
CLEC3B	ENSG00000163815	3	Breast - Mammary Tissue	27
ERAP2	ENSG00000164308	5	Breast - Mammary Tissue	71
KCNK5	ENSG00000164626	6	Breast - Mammary Tissue	95
TAGAP	ENSG00000164691	6	Breast - Mammary Tissue	71
CA3	ENSG00000164879	8	Breast - Mammary Tissue	100
AQP3	ENSG00000165272	9	Breast - Mammary Tissue	71
CRABP1	ENSG00000166426	15	Breast - Mammary Tissue	22
CD3D	ENSG00000167286	11	Breast - Mammary Tissue	100
KRT1	ENSG00000167768	12	Breast - Mammary Tissue	100
MFSD2A	ENSG00000168389	1	Breast - Mammary Tissue	60
IL7R	ENSG00000168685	5	Breast - Mammary Tissue	100
RSE2	ENSG00000169385	14	Breast - Mammary Tissue	72
GPR183	ENSG00000169508	13	Breast - Mammary Tissue	40
CLIC3	ENSG00000169583	9	Breast - Mammary Tissue	100
FASN	ENSG00000169710	17	Breast - Mammary Tissue	26
ADRA1B	ENSG00000170214	5	Breast - Mammary Tissue	93
ELOVL6	ENSG00000170522	4	Breast - Mammary Tissue	62
IRX1	ENSG00000170549	5	Breast - Mammary Tissue	60
CEL	ENSG00000170835	9	Breast - Mammary Tissue	72
LRG1	ENSG00000171236	19	Breast - Mammary Tissue	72
KCNK3	ENSG00000171303	2	Breast - Mammary Tissue	87
ARNT2	ENSG00000172379	15	Breast - Mammary Tissue	100
CES4A	ENSG00000172824	16	Breast - Mammary Tissue	24
SAA1	ENSG00000173432	11	Breast - Mammary Tissue	74
CD7	ENSG00000173762	17	Breast - Mammary Tissue	98
TCIM	ENSG00000176907	8	Breast - Mammary Tissue	63
	ENSG00000178162		Breast - Mammary Tissue	56
RPS16P1	ENSG00000178715	1	Breast - Mammary Tissue	27
EGR3	ENSG00000179388	8	Breast - Mammary Tissue	100
H2BC4	ENSG00000180596	6	Breast - Mammary Tissue	77
HOXC10	ENSG00000180818	12	Breast - Mammary Tissue	100
NPIPA5	ENSG00000183793	16	Breast - Mammary Tissue	34
MROH7	ENSG00000184313	1	Breast - Mammary Tissue	52
PDE4B	ENSG00000184588	1	Breast - Mammary Tissue	99
GALNT17	ENSG00000185274	7	Breast - Mammary Tissue	95
DLK1	ENSG00000185559	14	Breast - Mammary Tissue	80
CYP4Z1	ENSG00000186160	1	Breast - Mammary Tissue	81
KRT16	ENSG00000186832	17	Breast - Mammary Tissue	23
WDR86	ENSG00000187260	7	Breast - Mammary Tissue	80
S100A3	ENSG00000188015	1	Breast - Mammary Tissue	98
KRTDAP	ENSG00000188508	19	Breast - Mammary Tissue	77
SP6	ENSG00000189120	17	Breast - Mammary Tissue	100
PAX8-AS1	ENSG00000189223	2	Breast - Mammary Tissue	61
NPIPB15	ENSG00000196436	16	Breast - Mammary Tissue	95
LAMB3	ENSG00000196878	1	Breast - Mammary Tissue	100
GZMM	ENSG00000197540	19	Breast - Mammary Tissue	90
COL4A6	ENSG00000197565	X	Breast - Mammary Tissue	99
MAP1LC3C	ENSG00000197769	1	Breast - Mammary Tissue	58
CARD11	ENSG00000198286	7	Breast - Mammary Tissue	87
CNGA1	ENSG00000198515	4	Breast - Mammary Tissue	100
CD3E	ENSG00000198851	11	Breast - Mammary Tissue	100
SNORD33	ENSG00000199631	19	Breast - Mammary Tissue	27
RNY4P10	ENSG00000202441	6	Breast - Mammary Tissue	27
	ENSG00000202533		Breast - Mammary Tissue	95
LINC02716	ENSG00000205106	11	Breast - Mammary Tissue	24
MT1M	ENSG00000205364	16	Breast - Mammary Tissue	70
SMN1	ENSG00000205571	5	Breast - Mammary Tissue	29
C17orf107	ENSG00000205710	17	Breast - Mammary Tissue	23
SNORA1	ENSG00000206834	11	Breast - Mammary Tissue	21
SNORD83B	ENSG00000209480	22	Breast - Mammary Tissue	42
	ENSG00000210144		Breast - Mammary Tissue	39
IGKC	ENSG00000211592	2	Breast - Mammary Tissue	33
IGKJ5	ENSG00000211593	2	Breast - Mammary Tissue	100
IGKJ4	ENSG00000211594	2	Breast - Mammary Tissue	99
IGKJ3	ENSG00000211595	2	Breast - Mammary Tissue	98
IGKJ2	ENSG00000211596	2	Breast - Mammary Tissue	98
IGKJ1	ENSG00000211597	2	Breast - Mammary Tissue	100
IGKV4-1	ENSG00000211598	2	Breast - Mammary Tissue	100
IGLV1-51	ENSG00000211644	22	Breast - Mammary Tissue	49
IGLV1-40	ENSG00000211653	22	Breast - Mammary Tissue	99
IGLV3-21	ENSG00000211662	22	Breast - Mammary Tissue	95
IGLV2-14	ENSG00000211666	22	Breast - Mammary Tissue	99
	ENSG00000211673		Breast - Mammary Tissue	99
IGLC1	ENSG00000211675	22	Breast - Mammary Tissue	98
IGLC2	ENSG00000211677	22	Breast - Mammary Tissue	57
IGLC3	ENSG00000211679	22	Breast - Mammary Tissue	97
TRBC1	ENSG00000211751	7	Breast - Mammary Tissue	100
TRBC2	ENSG00000211772	7	Breast - Mammary Tissue	100
IGHA2	ENSG00000211890	14	Breast - Mammary Tissue	46
IGHG2	ENSG00000211893	14	Breast - Mammary Tissue	100
IGHA1	ENSG00000211895	14	Breast - Mammary Tissue	63
IGHG3	ENSG00000211897	14	Breast - Mammary Tissue	27
IGHM	ENSG00000211899	14	Breast - Mammary Tissue	100
IGHJ6	ENSG00000211900	14	Breast - Mammary Tissue	100
IGHV3-7	ENSG00000211938	14	Breast - Mammary Tissue	100
IGHV3-23	ENSG00000211949	14	Breast - Mammary Tissue	88
SNORA26	ENSG00000212588	4	Breast - Mammary Tissue	24
	ENSG00000213018		Breast - Mammary Tissue	27
ARHGEF35	ENSG00000213214	7	Breast - Mammary Tissue	45
DDX47	ENSG00000213782	12	Breast - Mammary Tissue	30
KLRK1	ENSG00000213809	12	Breast - Mammary Tissue	100
	ENSG00000215493		Breast - Mammary Tissue	25
TENM3	ENSG00000218336	4	Breast - Mammary Tissue	77
RPL23P8	ENSG00000219451	7	Breast - Mammary Tissue	91
MEG9	ENSG00000223403	14	Breast - Mammary Tissue	85
RPS14P1	ENSG00000224114	1	Breast - Mammary Tissue	100
IGHV3-74	ENSG00000224650	14	Breast - Mammary Tissue	100
	ENSG00000224858		Breast - Mammary Tissue	99
	ENSG00000225178		Breast - Mammary Tissue	77
	ENSG00000225472		Breast - Mammary Tissue	100
LOC100505774	ENSG00000226833	2	Breast - Mammary Tissue	45
	ENSG00000226871		Breast - Mammary Tissue	44
	ENSG00000227034		Breast - Mammary Tissue	37
ITGB2-AS1	ENSG00000227039	21	Breast - Mammary Tissue	98
	ENSG00000227097		Breast - Mammary Tissue	40
TRGC2	ENSG00000227191	7	Breast - Mammary Tissue	100
	ENSG00000228589		Breast - Mammary Tissue	80
LINC02607	ENSG00000228971	1	Breast - Mammary Tissue	100
	ENSG00000229539		Breast - Mammary Tissue	86
	ENSG00000230438		Breast - Mammary Tissue	33
	ENSG00000230587		Breast - Mammary Tissue	100
	ENSG00000231106		Breast - Mammary Tissue	21
LINC02613	ENSG00000231367	2	Breast - Mammary Tissue	89
HLA-DQB2	ENSG00000232629	6	Breast - Mammary Tissue	21
	ENSG00000233117		Breast - Mammary Tissue	99
LOC100129434	ENSG00000233251	2	Breast - Mammary Tissue	40
	ENSG00000233578		Breast - Mammary Tissue	27
	ENSG00000234648		Breast - Mammary Tissue	100
	ENSG00000235354		Breast - Mammary Tissue	23
	ENSG00000235772		Breast - Mammary Tissue	100
BCYRN1	ENSG00000236824	2	Breast - Mammary Tissue	91
LINC01554	ENSG00000236882	5	Breast - Mammary Tissue	98
RPL12P12	ENSG00000236992	20	Breast - Mammary Tissue	98
RPL9P8	ENSG00000237550	15	Breast - Mammary Tissue	33
RPL35P1	ENSG00000237991	1	Breast - Mammary Tissue	89
RPS10P26	ENSG00000239246	17	Breast - Mammary Tissue	51
RN7SL608P	ENSG00000239884	17	Breast - Mammary Tissue	93
IGKV3-20	ENSG00000239951	2	Breast - Mammary Tissue	100
IGHJ4	ENSG00000240041	14	Breast - Mammary Tissue	100
	ENSG00000240373		Breast - Mammary Tissue	82
RPL34P18	ENSG00000240509	8	Breast - Mammary Tissue	99
HLA-DOB	ENSG00000241106	6	Breast - Mammary Tissue	22
	ENSG00000241134		Breast - Mammary Tissue	47
IGKV3-11	ENSG00000241351	2	Breast - Mammary Tissue	92
IGKV1-5	ENSG00000243466	2	Breast - Mammary Tissue	93
IFITM10	ENSG00000244242	11	Breast - Mammary Tissue	97
	ENSG00000244349		Breast - Mammary Tissue	38
RN7SL145P	ENSG00000244357	3	Breast - Mammary Tissue	31
IGKV3-15	ENSG00000244437	2	Breast - Mammary Tissue	100
	ENSG00000244953		Breast - Mammary Tissue	31
LINC00968	ENSG00000246430	8	Breast - Mammary Tissue	31
PCP4L1	ENSG00000248485	1	Breast - Mammary Tissue	23
	ENSG00000249572		Breast - Mammary Tissue	27
HOXC-AS1	ENSG00000250451	12	Breast - Mammary Tissue	100
	ENSG00000251257		Breast - Mammary Tissue	27
RNU1-103P	ENSG00000252311	16	Breast - Mammary Tissue	29
RN7SKP287	ENSG00000252355	11	Breast - Mammary Tissue	23
	ENSG00000254483		Breast - Mammary Tissue	54
LOC101928837	ENSG00000255100	11	Breast - Mammary Tissue	71
MT1JP	ENSG00000255986	16	Breast - Mammary Tissue	79
	ENSG00000258646		Breast - Mammary Tissue	58
LOC102723809	ENSG00000259116	14	Breast - Mammary Tissue	55
LOC105371049	ENSG00000259933	16	Breast - Mammary Tissue	46
	ENSG00000261766		Breast - Mammary Tissue	38
	ENSG00000261997		Breast - Mammary Tissue	83
LOC101927727	ENSG00000262003	17	Breast - Mammary Tissue	72
	ENSG00000262692		Breast - Mammary Tissue	27
	ENSG00000263164		Breast - Mammary Tissue	60
	ENSG00000264937		Breast - Mammary Tissue	28
FSBP	ENSG00000265817	8	Breast - Mammary Tissue	23
	ENSG00000266954		Breast - Mammary Tissue	99
	ENSG00000267108		Breast - Mammary Tissue	99
LOC339192	ENSG00000267121	17	Breast - Mammary Tissue	99
	ENSG00000267194		Breast - Mammary Tissue	77
	ENSG00000268357		Breast - Mammary Tissue	21
	ENSG00000268903		Breast - Mammary Tissue	68
	ENSG00000269463		Breast - Mammary Tissue	44
	ENSG00000269933		Breast - Mammary Tissue	74
	ENSG00000269946		Breast - Mammary Tissue	50
	ENSG00000269952		Breast - Mammary Tissue	67
	ENSG00000269981		Breast - Mammary Tissue	51
LINC01235	ENSG00000270547	9	Breast - Mammary Tissue	48
	ENSG00000270640		Breast - Mammary Tissue	45
	ENSG00000271347		Breast - Mammary Tissue	30
CCL5	ENSG00000271503	17	Breast - Mammary Tissue	100
	ENSG00000271778		Breast - Mammary Tissue	99
	ENSG00000271833		Breast - Mammary Tissue	37
	ENSG00000271967		Breast - Mammary Tissue	39
	ENSG00000272100		Breast - Mammary Tissue	22
	ENSG00000272172		Breast - Mammary Tissue	24
	ENSG00000272180		Breast - Mammary Tissue	94
	ENSG00000272279		Breast - Mammary Tissue	38
	ENSG00000272783		Breast - Mammary Tissue	100
	ENSG00000272789		Breast - Mammary Tissue	25
	ENSG00000272977		Breast - Mammary Tissue	55
	ENSG00000273363		Breast - Mammary Tissue	40
	ENSG00000273442		Breast - Mammary Tissue	30
	ENSG00000273650		Breast - Mammary Tissue	80
SNORA73A	ENSG00000274266	1	Breast - Mammary Tissue	24
	ENSG00000274414		Breast - Mammary Tissue	91
PI4KAP1	ENSG00000274602	22	Breast - Mammary Tissue	74
CCL23	ENSG00000274736	17	Breast - Mammary Tissue	75
	ENSG00000274892		Breast - Mammary Tissue	39
	ENSG00000274964		Breast - Mammary Tissue	97
CCL4	ENSG00000275302	17	Breast - Mammary Tissue	100
	ENSG00000275339		Breast - Mammary Tissue	83
	ENSG00000276107		Breast - Mammary Tissue	92
	ENSG00000276250		Breast - Mammary Tissue	40
	ENSG00000276952		Breast - Mammary Tissue	79
	ENSG00000277050		Breast - Mammary Tissue	22
	ENSG00000277459		Breast - Mammary Tissue	76
CCL3	ENSG00000277632	17	Breast - Mammary Tissue	38
TRAC	ENSG00000277734	14	Breast - Mammary Tissue	100
	ENSG00000277977		Breast - Mammary Tissue	91
IGLV2-8	ENSG00000278196	22	Breast - Mammary Tissue	98
	ENSG00000279208		Breast - Mammary Tissue	67
	ENSG00000279518		Breast - Mammary Tissue	85
	ENSG00000279541		Breast - Mammary Tissue	52
	ENSG00000279594		Breast - Mammary Tissue	32
	ENSG00000279713		Breast - Mammary Tissue	36
	ENSG00000280241		Breast - Mammary Tissue	83
	ENSG00000280334		Breast - Mammary Tissue	94
PCBP2-OT1	ENSG00000282977	12	Breast - Mammary Tissue	98
MIR637	ENSG00000283928	19	Breast - Mammary Tissue	35
MIR1304	ENSG00000284458	11	Breast - Mammary Tissue	88
ROS1	ENSG00000047936	6	Cells - Cultured fibroblasts	89
PPP2R2C	ENSG00000074211	4	Cells - Cultured fibroblasts	32
DOK5	ENSG00000101134	20	Cells - Cultured fibroblasts	61
RSPO4	ENSG00000101282	20	Cells - Cultured fibroblasts	61
MXRA5	ENSG00000101825	X	Cells - Cultured fibroblasts	47
FLT1	ENSG00000102755	13	Cells - Cultured fibroblasts	61
ICAM2	ENSG00000108622	17	Cells - Cultured fibroblasts	94
PRPH2	ENSG00000112619	6	Cells - Cultured fibroblasts	79
DUSP4	ENSG00000120875	8	Cells - Cultured fibroblasts	43
NR4A1	ENSG00000123358	12	Cells - Cultured fibroblasts	56
FOSB	ENSG00000125740	19	Cells - Cultured fibroblasts	62
FLRT3	ENSG00000125848	20	Cells - Cultured fibroblasts	45
CPA4	ENSG00000128510	7	Cells - Cultured fibroblasts	31
BEX1	ENSG00000133169	X	Cells - Cultured fibroblasts	30
GSTT2B	ENSG00000133433	22	Cells - Cultured fibroblasts	28
ANO3	ENSG00000134343	11	Cells - Cultured fibroblasts	66
SLC22A23	ENSG00000137266	6	Cells - Cultured fibroblasts	50
PYURF	ENSG00000145337	4	Cells - Cultured fibroblasts	96
GTF2H2	ENSG00000145736	5	Cells - Cultured fibroblasts	96
DPYSL4	ENSG00000151640	10	Cells - Cultured fibroblasts	24
CBS	ENSG00000160200	21	Cells - Cultured fibroblasts	24
S100A9	ENSG00000163220	1	Cells - Cultured fibroblasts	34
ERAP2	ENSG00000164308	5	Cells - Cultured fibroblasts	28
	ENSG00000166492		Cells - Cultured fibroblasts	58
ZNF804A	ENSG00000170396	2	Cells - Cultured fibroblasts	55
RPS16P1	ENSG00000178715	1	Cells - Cultured fibroblasts	78
EGR3	ENSG00000179388	8	Cells - Cultured fibroblasts	91
DEXI	ENSG00000182108	16	Cells - Cultured fibroblasts	57
B4GALNT4	ENSG00000182272	11	Cells - Cultured fibroblasts	23
NPIPA5	ENSG00000183793	16	Cells - Cultured fibroblasts	87
FLVCR1-DT	ENSG00000198468	1	Cells - Cultured fibroblasts	50
MTCO3P12	ENSG00000198744	1	Cells - Cultured fibroblasts	83
CES1	ENSG00000198848	16	Cells - Cultured fibroblasts	100
	ENSG00000198868		Cells - Cultured fibroblasts	32
SNORA21	ENSG00000199293	17	Cells - Cultured fibroblasts	25
R5SP283	ENSG00000202474	9	Cells - Cultured fibroblasts	50
COL15A1	ENSG00000204291	9	Cells - Cultured fibroblasts	99
SMN1	ENSG00000205571	5	Cells - Cultured fibroblasts	88
RNVU1-32	ENSG00000207110	8	Cells - Cultured fibroblasts	64
SNORA66	ENSG00000207523	1	Cells - Cultured fibroblasts	49
MIR621	ENSG00000207652	13	Cells - Cultured fibroblasts	89
SNORD83A	ENSG00000209482	22	Cells - Cultured fibroblasts	23
IGKC	ENSG00000211592	2	Cells - Cultured fibroblasts	67
IGHA1	ENSG00000211895	14	Cells - Cultured fibroblasts	80
SNORA3B	ENSG00000212607	11	Cells - Cultured fibroblasts	26
	ENSG00000213866		Cells - Cultured fibroblasts	79
	ENSG00000218537		Cells - Cultured fibroblasts	32
SNORD23	ENSG00000221803	19	Cells - Cultured fibroblasts	35
	ENSG00000223969		Cells - Cultured fibroblasts	62
	ENSG00000224094		Cells - Cultured fibroblasts	22
LINC01133	ENSG00000224259	1	Cells - Cultured fibroblasts	32
MTND1P23	ENSG00000225972	1	Cells - Cultured fibroblasts	92
ATE1-AS1	ENSG00000226864	10	Cells - Cultured fibroblasts	97
	ENSG00000227097		Cells - Cultured fibroblasts	93
PRAC2	ENSG00000229637	17	Cells - Cultured fibroblasts	65
	ENSG00000229939		Cells - Cultured fibroblasts	80
	ENSG00000230202		Cells - Cultured fibroblasts	84
HLA-K	ENSG00000230795	6	Cells - Cultured fibroblasts	24
	ENSG00000232320		Cells - Cultured fibroblasts	47
	ENSG00000232901		Cells - Cultured fibroblasts	34
USP32P2	ENSG00000233327	17	Cells - Cultured fibroblasts	78
	ENSG00000236060		Cells - Cultured fibroblasts	68
	ENSG00000236397		Cells - Cultured fibroblasts	30
SHISA9	ENSG00000237515	16	Cells - Cultured fibroblasts	23
RPL9P8	ENSG00000237550	15	Cells - Cultured fibroblasts	23
MTATP8P1	ENSG00000240409	1	Cells - Cultured fibroblasts	94
MIF	ENSG00000240972	22	Cells - Cultured fibroblasts	25
RPL13P8	ENSG00000241634	3	Cells - Cultured fibroblasts	29
PSG4	ENSG00000243137	19	Cells - Cultured fibroblasts	65
RN7SL834P	ENSG00000243650	2	Cells - Cultured fibroblasts	25
HBB	ENSG00000244734	11	Cells - Cultured fibroblasts	60
	ENSG00000248375		Cells - Cultured fibroblasts	51
	ENSG00000249456		Cells - Cultured fibroblasts	95
SNORA21B	ENSG00000252699	17	Cells - Cultured fibroblasts	73
LOC101929217	ENSG00000253455	8	Cells - Cultured fibroblasts	74
	ENSG00000253570		Cells - Cultured fibroblasts	97
	ENSG00000253930		Cells - Cultured fibroblasts	56
	ENSG00000253954		Cells - Cultured fibroblasts	32
KCCAT198	ENSG00000257642	12	Cells - Cultured fibroblasts	40
FSBP	ENSG00000265817	8	Cells - Cultured fibroblasts	75
	ENSG00000267108		Cells - Cultured fibroblasts	21
LINC01775	ENSG00000267201	19	Cells - Cultured fibroblasts	25
	ENSG00000267939		Cells - Cultured fibroblasts	50
	ENSG00000269902		Cells - Cultured fibroblasts	23
SNORA44	ENSG00000273544	1	Cells - Cultured fibroblasts	48
RN7SL2	ENSG00000274012	14	Cells - Cultured fibroblasts	83
LOC102724159	ENSG00000275464	21	Cells - Cultured fibroblasts	35
	ENSG00000275632		Cells - Cultured fibroblasts	33
	ENSG00000275719		Cells - Cultured fibroblasts	27
	ENSG00000279140		Cells - Cultured fibroblasts	26
STON1-GTF2A1L	ENSG00000068781	2	Colon - Sigmoid	38
TFAP2C	ENSG00000087510	20	Colon - Sigmoid	22
GABRR2	ENSG00000111886	6	Colon - Sigmoid	46
TNNC1	ENSG00000114854	3	Colon - Sigmoid	23
NCKAP1L	ENSG00000123338	12	Colon - Sigmoid	68
HUNK	ENSG00000142149	21	Colon - Sigmoid	36
PYURF	ENSG00000145337	4	Colon - Sigmoid	45
CCDC144B	ENSG00000154874	17	Colon - Sigmoid	74
ARSL	ENSG00000157399	X	Colon - Sigmoid	86
IP6K3	ENSG00000161896	6	Colon - Sigmoid	32
METTL27	ENSG00000165171	7	Colon - Sigmoid	23
ACSM1	ENSG00000166743	16	Colon - Sigmoid	25
TMEM150B	ENSG00000180061	19	Colon - Sigmoid	49
HERC2P3	ENSG00000180229	15	Colon - Sigmoid	49
	ENSG00000180389		Colon - Sigmoid	61
	ENSG00000182912		Colon - Sigmoid	22
MST1L	ENSG00000186715	1	Colon - Sigmoid	94
CCK	ENSG00000187094	3	Colon - Sigmoid	34
PLA2G2C	ENSG00000187980	1	Colon - Sigmoid	28
TEKT4P2	ENSG00000188681	21	Colon - Sigmoid	23
PAX8-AS1	ENSG00000189223	2	Colon - Sigmoid	68
LOC441239	ENSG00000189316	7	Colon - Sigmoid	44
ALG1L	ENSG00000189366	3	Colon - Sigmoid	47
DCAF12L2	ENSG00000198354	X	Colon - Sigmoid	24
MTCO3P12	ENSG00000198744	1	Colon - Sigmoid	99
MIR324	ENSG00000199053	17	Colon - Sigmoid	61
	ENSG00000199332		Colon - Sigmoid	98
R5SP383	ENSG00000199804	14	Colon - Sigmoid	64
	ENSG00000200090		Colon - Sigmoid	79
RNU6-312P	ENSG00000201499	2	Colon - Sigmoid	33
SNORA5C	ENSG00000201772	7	Colon - Sigmoid	36
RNU6-8	ENSG00000202337	14	Colon - Sigmoid	72
HLA-G	ENSG00000204632	6	Colon - Sigmoid	44
SNORA66	ENSG00000207523	1	Colon - Sigmoid	38
IGKJ2	ENSG00000211596	2	Colon - Sigmoid	26
	ENSG00000214425		Colon - Sigmoid	41
RPL13P12	ENSG00000215030	17	Colon - Sigmoid	21
	ENSG00000218537		Colon - Sigmoid	54
RPS3P5	ENSG00000219755	6	Colon - Sigmoid	84
SNORA77	ENSG00000221643	1	Colon - Sigmoid	25
	ENSG00000223298		Colon - Sigmoid	78
	ENSG00000224505		Colon - Sigmoid	48
	ENSG00000225399		Colon - Sigmoid	23
	ENSG00000225413		Colon - Sigmoid	94
	ENSG00000226197		Colon - Sigmoid	27
PARD3-AS1	ENSG00000226386	10	Colon - Sigmoid	37
	ENSG00000227097		Colon - Sigmoid	70
SLC2A1-AS1	ENSG00000227533	1	Colon - Sigmoid	21
	ENSG00000228078		Colon - Sigmoid	33
	ENSG00000228216		Colon - Sigmoid	23
CYP4F29P	ENSG00000228314	21	Colon - Sigmoid	40
OGFR-AS1	ENSG00000229873	20	Colon - Sigmoid	35
FOXO6-AS1	ENSG00000229901	1	Colon - Sigmoid	23
	ENSG00000230953		Colon - Sigmoid	31
	ENSG00000231875		Colon - Sigmoid	55
	ENSG00000232063		Colon - Sigmoid	77
FERP1	ENSG00000232149	X	Colon - Sigmoid	26
	ENSG00000232545		Colon - Sigmoid	39
RPL8P5	ENSG00000232926	22	Colon - Sigmoid	70
LOC105376748	ENSG00000233654	2	Colon - Sigmoid	21
	ENSG00000234814		Colon - Sigmoid	64
TSPEAR-AS1	ENSG00000235890	21	Colon - Sigmoid	46
	ENSG00000236947		Colon - Sigmoid	31
	ENSG00000237004		Colon - Sigmoid	94
HLA-DQA1	ENSG00000237541	6	Colon - Sigmoid	40
RPL9P8	ENSG00000237550	15	Colon - Sigmoid	68
RPL32P27	ENSG00000239617	12	Colon - Sigmoid	32
MTATP8P1	ENSG00000240409	1	Colon - Sigmoid	34
RPL22P2	ENSG00000241081	14	Colon - Sigmoid	45
RPL10P7	ENSG00000242052	3	Colon - Sigmoid	40
	ENSG00000242553		Colon - Sigmoid	35
	ENSG00000242611		Colon - Sigmoid	21
RN7SL244P	ENSG00000242865	6	Colon - Sigmoid	40
	ENSG00000244124		Colon - Sigmoid	34
RN7SL145P	ENSG00000244357	3	Colon - Sigmoid	57
RN7SL268P	ENSG00000244425	22	Colon - Sigmoid	98
	ENSG00000245711		Colon - Sigmoid	34
	ENSG00000248794		Colon - Sigmoid	47
	ENSG00000250934		Colon - Sigmoid	70
RN7SKP70	ENSG00000252464	5	Colon - Sigmoid	31
	ENSG00000254483		Colon - Sigmoid	85
PKD1P5	ENSG00000254681	16	Colon - Sigmoid	40
	ENSG00000255145		Colon - Sigmoid	24
	ENSG00000255328		Colon - Sigmoid	61
	ENSG00000255741		Colon - Sigmoid	36
	ENSG00000255893		Colon - Sigmoid	78
	ENSG00000256564		Colon - Sigmoid	46
	ENSG00000256650		Colon - Sigmoid	62
	ENSG00000257647		Colon - Sigmoid	31
	ENSG00000258086		Colon - Sigmoid	36
BCL2L2-PABPN1	ENSG00000258643	14	Colon - Sigmoid	57
	ENSG00000258944		Colon - Sigmoid	31
	ENSG00000259318		Colon - Sigmoid	22
AOC4P	ENSG00000260105	17	Colon - Sigmoid	25
SERTM2	ENSG00000260802	X	Colon - Sigmoid	31
	ENSG00000261270		Colon - Sigmoid	56
	ENSG00000261766		Colon - Sigmoid	39
RN7SL381P	ENSG00000263968	16	Colon - Sigmoid	25
	ENSG00000264937		Colon - Sigmoid	24
	ENSG00000264964		Colon - Sigmoid	70
	ENSG00000267765		Colon - Sigmoid	22
	ENSG00000269124		Colon - Sigmoid	29
	ENSG00000269246		Colon - Sigmoid	44
	ENSG00000270031		Colon - Sigmoid	40
	ENSG00000271141		Colon - Sigmoid	75
	ENSG00000271443		Colon - Sigmoid	40
	ENSG00000272223		Colon - Sigmoid	33
	ENSG00000272386		Colon - Sigmoid	26
	ENSG00000272823		Colon - Sigmoid	51
	ENSG00000272977		Colon - Sigmoid	28
	ENSG00000273338		Colon - Sigmoid	76
	ENSG00000277022		Colon - Sigmoid	36
	ENSG00000277373		Colon - Sigmoid	38
	ENSG00000277459		Colon - Sigmoid	82
	ENSG00000277763		Colon - Sigmoid	42
	ENSG00000277977		Colon - Sigmoid	48
	ENSG00000279254		Colon - Sigmoid	22
	ENSG00000279386		Colon - Sigmoid	45
	ENSG00000282418		Colon - Sigmoid	33
	ENSG00000283075		Colon - Sigmoid	35
CYP26B1	ENSG00000003137	2	Colon - Transverse	25
CD38	ENSG00000004468	4	Colon - Transverse	69
PDK4	ENSG00000004799	7	Colon - Transverse	25
HOXA11	ENSG00000005073	7	Colon - Transverse	50
PLAUR	ENSG00000011422	19	Colon - Transverse	58
USP2	ENSG00000036672	11	Colon - Transverse	49
MSMO1	ENSG00000052802	4	Colon - Transverse	24
DAPP1	ENSG00000070190	4	Colon - Transverse	30
ITGA8	ENSG00000077943	10	Colon - Transverse	46
SCGN	ENSG00000079689	6	Colon - Transverse	23
LYZ	ENSG00000090382	12	Colon - Transverse	72
CMA1	ENSG00000092009	14	Colon - Transverse	39
PGC	ENSG00000096088	6	Colon - Transverse	59
GGT1	ENSG00000100031	22	Colon - Transverse	24
HMOX1	ENSG00000100292	22	Colon - Transverse	96
APOL4	ENSG00000100336	22	Colon - Transverse	23
CTSG	ENSG00000100448	14	Colon - Transverse	47
CDKN3	ENSG00000100526	14	Colon - Transverse	42
BDKRB1	ENSG00000100739	14	Colon - Transverse	51
TRIB3	ENSG00000101255	20	Colon - Transverse	99
LIPG	ENSG00000101670	18	Colon - Transverse	75
NOMO3	ENSG00000103226	16	Colon - Transverse	70
SQLE	ENSG00000104549	8	Colon - Transverse	25
CKM	ENSG00000104879	19	Colon - Transverse	31
LILRB1	ENSG00000104972	19	Colon - Transverse	86
AREG	ENSG00000109321	4	Colon - Transverse	46
ZBTB16	ENSG00000109906	11	Colon - Transverse	26
MYL2	ENSG00000111245	12	Colon - Transverse	87
CD83	ENSG00000112149	6	Colon - Transverse	49
TNNC1	ENSG00000114854	3	Colon - Transverse	97
REG1A	ENSG00000115386	2	Colon - Transverse	25
SLC5A9	ENSG00000117834	1	Colon - Transverse	48
RARRES1	ENSG00000118849	3	Colon - Transverse	84
NKX2-3	ENSG00000119919	10	Colon - Transverse	45
TASL	ENSG00000120280	X	Colon - Transverse	57
CCR2	ENSG00000121807	3	Colon - Transverse	69
TMIGD3	ENSG00000121933	1	Colon - Transverse	86
SLPI	ENSG00000124107	20	Colon - Transverse	47
MT2A	ENSG00000125148	16	Colon - Transverse	85
PTGER2	ENSG00000125384	14	Colon - Transverse	81
HS3ST3B1	ENSG00000125430	17	Colon - Transverse	23
NR1D1	ENSG00000126368	17	Colon - Transverse	41
WFIKKN1	ENSG00000127578	16	Colon - Transverse	59
LDLR	ENSG00000130164	19	Colon - Transverse	66
APOC1	ENSG00000130208	19	Colon - Transverse	21
GDF15	ENSG00000130513	19	Colon - Transverse	45
CCT6B	ENSG00000132141	17	Colon - Transverse	55
CD180	ENSG00000134061	5	Colon - Transverse	63
MYO1G	ENSG00000136286	7	Colon - Transverse	25
IL1RN	ENSG00000136689	2	Colon - Transverse	36
ALDOB	ENSG00000136872	9	Colon - Transverse	88
HDC	ENSG00000140287	15	Colon - Transverse	40
IGSF6	ENSG00000140749	16	Colon - Transverse	46
SECTM1	ENSG00000141574	17	Colon - Transverse	82
SIGLEC10	ENSG00000142512	19	Colon - Transverse	75
CYP4B1	ENSG00000142973	1	Colon - Transverse	44
FAM163A	ENSG00000143340	1	Colon - Transverse	23
PLA1A	ENSG00000144837	3	Colon - Transverse	29
CC2	ENSG00000145386	4	Colon - Transverse	38
PLA2G7	ENSG00000146070	6	Colon - Transverse	31
MPZL2	ENSG00000149573	11	Colon - Transverse	41
ARSL	ENSG00000157399	X	Colon - Transverse	24
TSC22D3	ENSG00000157514	X	Colon - Transverse	29
CDA	ENSG00000158825	1	Colon - Transverse	65
CELF3	ENSG00000159409	1	Colon - Transverse	23
SPATC1L	ENSG00000160284	21	Colon - Transverse	40
CCR5	ENSG00000160791	3	Colon - Transverse	77
ERAP2	ENSG00000164308	5	Colon - Transverse	79
PLIN1	ENSG00000166819	15	Colon - Transverse	38
TRPV3	ENSG00000167723	17	Colon - Transverse	100
MFSD2A	ENSG00000168389	1	Colon - Transverse	95
MT1E	ENSG00000169715	16	Colon - Transverse	74
ADRA1B	ENSG00000170214	5	Colon - Transverse	29
KRT4	ENSG00000170477	12	Colon - Transverse	70
SOSTDC1	ENSG00000171243	7	Colon - Transverse	22
KRT13	ENSG00000171401	17	Colon - Transverse	33
NPPA	ENSG00000175206	1	Colon - Transverse	29
CD163L1	ENSG00000177675	12	Colon - Transverse	69
APOBEC3B	ENSG00000179750	22	Colon - Transverse	21
RPL24P4	ENSG00000181524	6	Colon - Transverse	80
	ENSG00000183889		Colon - Transverse	72
H2AC20	ENSG00000184260	1	Colon - Transverse	25
SLITRK6	ENSG00000184564	13	Colon - Transverse	45
MT1X	ENSG00000187193	16	Colon - Transverse	80
	ENSG00000187534		Colon - Transverse	30
P2RX2	ENSG00000187848	12	Colon - Transverse	33
RPS2P40	ENSG00000197149	11	Colon - Transverse	24
UGT2B17	ENSG00000197888	4	Colon - Transverse	28
MIR324	ENSG00000199053	17	Colon - Transverse	33
	ENSG00000200090		Colon - Transverse	54
SNORD35A	ENSG00000200259	19	Colon - Transverse	35
RNU6-312P	ENSG00000201499	2	Colon - Transverse	37
RNU6-8	ENSG00000202337	14	Colon - Transverse	85
RNY4P10	ENSG00000202441	6	Colon - Transverse	80
SMIM5	ENSG00000204323	17	Colon - Transverse	62
	ENSG00000204528		Colon - Transverse	60
PKHD1L1	ENSG00000205038	8	Colon - Transverse	57
MT1A	ENSG00000205362	16	Colon - Transverse	72
MT1M	ENSG00000205364	16	Colon - Transverse	95
SNORA75	ENSG00000206885	2	Colon - Transverse	83
SNORA29	ENSG00000206910	6	Colon - Transverse	76
ARHGEF35	ENSG00000213214	7	Colon - Transverse	98
RPS2P17	ENSG00000213399	2	Colon - Transverse	36
	ENSG00000213433		Colon - Transverse	81
RPL36P7	ENSG00000213519	3	Colon - Transverse	68
	ENSG00000213866		Colon - Transverse	100
RPL13P12	ENSG00000215030	17	Colon - Transverse	93
IFI30	ENSG00000216490	19	Colon - Transverse	93
	ENSG00000218537		Colon - Transverse	43
RPS14P1	ENSG00000224114	1	Colon - Transverse	30
CHL1-AS2	ENSG00000224318	3	Colon - Transverse	63
RPL35P5	ENSG00000225573	7	Colon - Transverse	69
DBH-AS1	ENSG00000225756	9	Colon - Transverse	22
	ENSG00000226085		Colon - Transverse	70
MUC12-AS1	ENSG00000227053	7	Colon - Transverse	56
	ENSG00000228477		Colon - Transverse	100
	ENSG00000228778		Colon - Transverse	32
PIK3IP1-DT	ENSG00000228839	22	Colon - Transverse	100
MTCO2P12	ENSG00000229344	1	Colon - Transverse	25
RPL10P6	ENSG00000230076	2	Colon - Transverse	48
	ENSG00000230953		Colon - Transverse	38
FERP1	ENSG00000232149	X	Colon - Transverse	26
USP32P2	ENSG00000233327	17	Colon - Transverse	56
	ENSG00000233328		Colon - Transverse	34
RPL10P9	ENSG00000233913	5	Colon - Transverse	38
	ENSG00000234648		Colon - Transverse	53
	ENSG00000235119		Colon - Transverse	48
	ENSG00000235290		Colon - Transverse	24
	ENSG00000235579		Colon - Transverse	26
RPL9P8	ENSG00000237550	15	Colon - Transverse	50
	ENSG00000238123		Colon - Transverse	87
MIF	ENSG00000240972	22	Colon - Transverse	31
RPL17P21	ENSG00000241809	5	Colon - Transverse	60
RN7SL268P	ENSG00000244425	22	Colon - Transverse	22
	ENSG00000244953		Colon - Transverse	30
MIR210HG	ENSG00000247095	11	Colon - Transverse	25
HHIP-AS1	ENSG00000248890	4	Colon - Transverse	33
RN7SKP70	ENSG00000252464	5	Colon - Transverse	87
	ENSG00000258647		Colon - Transverse	33
	ENSG00000258666		Colon - Transverse	29
	ENSG00000259065		Colon - Transverse	94
	ENSG00000259205		Colon - Transverse	88
	ENSG00000260337		Colon - Transverse	40
COSMOC	ENSG00000260552	18	Colon - Transverse	48
	ENSG00000261189		Colon - Transverse	47
LOC105371592	ENSG00000262050	17	Colon - Transverse	21
MMP12	ENSG00000262406	11	Colon - Transverse	43
RN7SL689P	ENSG00000263432	5	Colon - Transverse	24
	ENSG00000264070		Colon - Transverse	50
	ENSG00000267203		Colon - Transverse	82
	ENSG00000267405		Colon - Transverse	32
	ENSG00000267466		Colon - Transverse	41
LOC105372233	ENSG00000267751	19	Colon - Transverse	67
	ENSG00000268903		Colon - Transverse	69
	ENSG00000269427		Colon - Transverse	95
	ENSG00000269981		Colon - Transverse	42
	ENSG00000271259		Colon - Transverse	25
	ENSG00000271817		Colon - Transverse	24
	ENSG00000271984		Colon - Transverse	26
	ENSG00000272123		Colon - Transverse	79
	ENSG00000272186		Colon - Transverse	50
	ENSG00000272223		Colon - Transverse	37
	ENSG00000272810		Colon - Transverse	40
	ENSG00000272977		Colon - Transverse	79
	ENSG00000273972		Colon - Transverse	46
TBC1D3	ENSG00000274512	17	Colon - Transverse	48
	ENSG00000274943		Colon - Transverse	54
MIR6753	ENSG00000275022	11	Colon - Transverse	71
	ENSG00000275371		Colon - Transverse	21
	ENSG00000275441		Colon - Transverse	65
	ENSG00000275894		Colon - Transverse	31
SIK1B	ENSG00000275993	21	Colon - Transverse	22
	ENSG00000276261		Colon - Transverse	32
MIR6891	ENSG00000277402	6	Colon - Transverse	91
CCL3	ENSG00000277632	17	Colon - Transverse	26
	ENSG00000278743		Colon - Transverse	85
	ENSG00000279970		Colon - Transverse	48
MIR637	ENSG00000283928	19	Colon - Transverse	25
MIR1304	ENSG00000284458	11	Colon - Transverse	36
CRLF1	ENSG00000006016	19	Esophagus - Gastroesophageal Junction	38
NOX4	ENSG00000086991	11	Esophagus - Gastroesophageal Junction	35
SMPX	ENSG00000091482	X	Esophagus - Gastroesophageal Junction	34
ISM1	ENSG00000101230	20	Esophagus - Gastroesophageal Junction	22
COMP	ENSG00000105664	19	Esophagus - Gastroesophageal Junction	25
CYP3A5	ENSG00000106258	7	Esophagus - Gastroesophageal Junction	48
PROX1	ENSG00000117707	1	Esophagus - Gastroesophageal Junction	47
DUSP1	ENSG00000120129	5	Esophagus - Gastroesophageal Junction	24
APOC1	ENSG00000130208	19	Esophagus - Gastroesophageal Junction	39
JCHAIN	ENSG00000132465	4	Esophagus - Gastroesophageal Junction	23
MGARP	ENSG00000137463	4	Esophagus - Gastroesophageal Junction	39
DPYSL4	ENSG00000151640	10	Esophagus - Gastroesophageal Junction	26
IGSF10	ENSG00000152580	3	Esophagus - Gastroesophageal Junction	39
CA3	ENSG00000164879	8	Esophagus - Gastroesophageal Junction	55
MS4A14	ENSG00000166928	11	Esophagus - Gastroesophageal Junction	41
TMEM37	ENSG00000171227	2	Esophagus - Gastroesophageal Junction	41
CCL19	ENSG00000172724	9	Esophagus - Gastroesophageal Junction	26
CCL13	ENSG00000181374	17	Esophagus - Gastroesophageal Junction	32
	ENSG00000183889		Esophagus - Gastroesophageal Junction	67
TBX1	ENSG00000184058	22	Esophagus - Gastroesophageal Junction	42
MORN5	ENSG00000185681	9	Esophagus - Gastroesophageal Junction	35
USP32P1	ENSG00000188933	17	Esophagus - Gastroesophageal Junction	50
LOC441239	ENSG00000189316	7	Esophagus - Gastroesophageal Junction	94
ALG1L	ENSG00000189366	3	Esophagus - Gastroesophageal Junction	42
C6orf141	ENSG00000197261	6	Esophagus - Gastroesophageal Junction	48
MIR324	ENSG00000199053	17	Esophagus - Gastroesophageal Junction	71
	ENSG00000200090		Esophagus - Gastroesophageal Junction	57
SNORA5C	ENSG00000201772	7	Esophagus - Gastroesophageal Junction	25
RN7SKP80	ENSG00000202058	22	Esophagus - Gastroesophageal Junction	80
	ENSG00000202343		Esophagus - Gastroesophageal Junction	35
	ENSG00000202533		Esophagus - Gastroesophageal Junction	23
CYP21A1P	ENSG00000204338	6	Esophagus - Gastroesophageal Junction	38
LRRC10B	ENSG00000204950	11	Esophagus - Gastroesophageal Junction	29
SMN1	ENSG00000205571	5	Esophagus - Gastroesophageal Junction	46
SNORA75	ENSG00000206885	2	Esophagus - Gastroesophageal Junction	21
SNORD83B	ENSG00000209480	22	Esophagus - Gastroesophageal Junction	77
IGKJ1	ENSG00000211597	2	Esophagus - Gastroesophageal Junction	37
PVRIG	ENSG00000213413	7	Esophagus - Gastroesophageal Junction	74
RPS3P5	ENSG00000219755	6	Esophagus - Gastroesophageal Junction	37
SNORA77	ENSG00000221643	1	Esophagus - Gastroesophageal Junction	30
	ENSG00000223849		Esophagus - Gastroesophageal Junction	28
	ENSG00000224769		Esophagus - Gastroesophageal Junction	27
RPL3P7	ENSG00000225093	6	Esophagus - Gastroesophageal Junction	30
MTND2P28	ENSG00000225630	1	Esophagus - Gastroesophageal Junction	58
PARD3-AS1	ENSG00000226386	10	Esophagus - Gastroesophageal Junction	21
LINC01535	ENSG00000226686	19	Esophagus - Gastroesophageal Junction	47
ATE1-AS1	ENSG00000226864	10	Esophagus - Gastroesophageal Junction	24
ITGB2-AS1	ENSG00000227039	21	Esophagus - Gastroesophageal Junction	50
	ENSG00000227370		Esophagus - Gastroesophageal Junction	100
	ENSG00000229019		Esophagus - Gastroesophageal Junction	30
	ENSG00000229246		Esophagus - Gastroesophageal Junction	26
RPL13AP11	ENSG00000229657	1	Esophagus - Gastroesophageal Junction	27
LSP1P5	ENSG00000232527	1	Esophagus - Gastroesophageal Junction	44
SLCO4A1-AS1	ENSG00000232803	20	Esophagus - Gastroesophageal Junction	69
	ENSG00000233110		Esophagus - Gastroesophageal Junction	60
	ENSG00000235408		Esophagus - Gastroesophageal Junction	31
TSPEAR-AS1	ENSG00000235890	21	Esophagus - Gastroesophageal Junction	83
	ENSG00000236397		Esophagus - Gastroesophageal Junction	49
	ENSG00000236711		Esophagus - Gastroesophageal Junction	35
	ENSG00000237039		Esophagus - Gastroesophageal Junction	22
LINC01797	ENSG00000237179	2	Esophagus - Gastroesophageal Junction	44
RPL37P12	ENSG00000237916	2	Esophagus - Gastroesophageal Junction	25
	ENSG00000238039		Esophagus - Gastroesophageal Junction	68
	ENSG00000242349		Esophagus - Gastroesophageal Junction	85
RN7SL244P	ENSG00000242865	6	Esophagus - Gastroesophageal Junction	39
	ENSG00000243230		Esophagus - Gastroesophageal Junction	54
WDR86-AS1	ENSG00000243836	7	Esophagus - Gastroesophageal Junction	24
	ENSG00000244510		Esophagus - Gastroesophageal Junction	96
	ENSG00000247728		Esophagus - Gastroesophageal Junction	38
BRD9P2	ENSG00000249908	5	Esophagus - Gastroesophageal Junction	34
	ENSG00000250734		Esophagus - Gastroesophageal Junction	33
	ENSG00000250909		Esophagus - Gastroesophageal Junction	53
NPIPB11	ENSG00000254206	16	Esophagus - Gastroesophageal Junction	69
	ENSG00000254251		Esophagus - Gastroesophageal Junction	33
	ENSG00000254352		Esophagus - Gastroesophageal Junction	42
	ENSG00000254483		Esophagus - Gastroesophageal Junction	27
	ENSG00000254641		Esophagus - Gastroesophageal Junction	45
	ENSG00000258647		Esophagus - Gastroesophageal Junction	41
LOC102723809	ENSG00000259116	14	Esophagus - Gastroesophageal Junction	44
	ENSG00000262692		Esophagus - Gastroesophageal Junction	26
MIR3936	ENSG00000263597	5	Esophagus - Gastroesophageal Junction	38
	ENSG00000267108		Esophagus - Gastroesophageal Junction	22
	ENSG00000267776		Esophagus - Gastroesophageal Junction	24
	ENSG00000268743		Esophagus - Gastroesophageal Junction	49
	ENSG00000269899		Esophagus - Gastroesophageal Junction	28
	ENSG00000270972		Esophagus - Gastroesophageal Junction	29
	ENSG00000271141		Esophagus - Gastroesophageal Junction	69
MILR1	ENSG00000271605	17	Esophagus - Gastroesophageal Junction	36
	ENSG00000271817		Esophagus - Gastroesophageal Junction	39
	ENSG00000271967		Esophagus - Gastroesophageal Junction	75
	ENSG00000272555		Esophagus - Gastroesophageal Junction	23
	ENSG00000272650		Esophagus - Gastroesophageal Junction	28
	ENSG00000272715		Esophagus - Gastroesophageal Junction	35
	ENSG00000272755		Esophagus - Gastroesophageal Junction	21
	ENSG00000272977		Esophagus - Gastroesophageal Junction	22
	ENSG00000273363		Esophagus - Gastroesophageal Junction	31
	ENSG00000273687		Esophagus - Gastroesophageal Junction	37
	ENSG00000276101		Esophagus - Gastroesophageal Junction	68
	ENSG00000276846		Esophagus - Gastroesophageal Junction	24
	ENSG00000277290		Esophagus - Gastroesophageal Junction	62
	ENSG00000277373		Esophagus - Gastroesophageal Junction	25
	ENSG00000277737		Esophagus - Gastroesophageal Junction	32
	ENSG00000277977		Esophagus - Gastroesophageal Junction	60
	ENSG00000279161		Esophagus - Gastroesophageal Junction	73
KRT23	ENSG00000108244	17	Esophagus - Mucosa	63
AREG	ENSG00000109321	4	Esophagus - Mucosa	24
IRAG2	ENSG00000118308	12	Esophagus - Mucosa	75
DUSP4	ENSG00000120875	8	Esophagus - Mucosa	41
CDH26	ENSG00000124215	20	Esophagus - Mucosa	34
NGF	ENSG00000134259	1	Esophagus - Mucosa	29
KRT7	ENSG00000135480	12	Esophagus - Mucosa	58
AKR1C2	ENSG00000151632	10	Esophagus - Mucosa	46
SERPINB7	ENSG00000166396	18	Esophagus - Mucosa	34
CYP4F11	ENSG00000171903	19	Esophagus - Mucosa	29
KRT2	ENSG00000172867	12	Esophagus - Mucosa	56
FOXS1	ENSG00000179772	20	Esophagus - Mucosa	23
B4GALNT4	ENSG00000182272	11	Esophagus - Mucosa	39
NXPH4	ENSG00000182379	12	Esophagus - Mucosa	86
H2BC21	ENSG00000184678	1	Esophagus - Mucosa	29
IFIT1	ENSG00000185745	10	Esophagus - Mucosa	52
TEKT4P2	ENSG00000188681	21	Esophagus - Mucosa	83
	ENSG00000197083		Esophagus - Mucosa	43
PEG3	ENSG00000198300	19	Esophagus - Mucosa	77
SH2D1B	ENSG00000198574	1	Esophagus - Mucosa	52
MTCO3P12	ENSG00000198744	1	Esophagus - Mucosa	75
RNU6-312P	ENSG00000201499	2	Esophagus - Mucosa	43
RNVU1-32	ENSG00000207110	8	Esophagus - Mucosa	71
SNORA68	ENSG00000207166	19	Esophagus - Mucosa	25
SNORD83B	ENSG00000209480	22	Esophagus - Mucosa	21
	ENSG00000214425		Esophagus - Mucosa	38
	ENSG00000214578		Esophagus - Mucosa	68
PKMP3	ENSG00000220563	6	Esophagus - Mucosa	67
MTND2P28	ENSG00000225630	1	Esophagus - Mucosa	77
	ENSG00000226601		Esophagus - Mucosa	29
	ENSG00000227725		Esophagus - Mucosa	50
	ENSG00000229591		Esophagus - Mucosa	32
VN1R108P	ENSG00000230772	20	Esophagus - Mucosa	36
	ENSG00000235241		Esophagus - Mucosa	38
	ENSG00000235499		Esophagus - Mucosa	59
	ENSG00000235772		Esophagus - Mucosa	59
	ENSG00000237039		Esophagus - Mucosa	54
RPL35P1	ENSG00000237991	1	Esophagus - Mucosa	40
	ENSG00000238039		Esophagus - Mucosa	71
	ENSG00000248367		Esophagus - Mucosa	27
	ENSG00000251603		Esophagus - Mucosa	64
EIF5AL1	ENSG00000253626	10	Esophagus - Mucosa	26
OVOL1-AS1	ENSG00000255120	11	Esophagus - Mucosa	24
	ENSG00000261783		Esophagus - Mucosa	92
MSMB	ENSG00000263639	10	Esophagus - Mucosa	22
SNORD14A	ENSG00000272034	11	Esophagus - Mucosa	41
	ENSG00000272205		Esophagus - Mucosa	29
	ENSG00000272343		Esophagus - Mucosa	37
	ENSG00000272444		Esophagus - Mucosa	36
	ENSG00000273017		Esophagus - Mucosa	66
	ENSG00000275665		Esophagus - Mucosa	57
H2BC9	ENSG00000275713	6	Esophagus - Mucosa	22
	ENSG00000277702		Esophagus - Mucosa	36
	ENSG00000278616		Esophagus - Mucosa	38
H3C10	ENSG00000278828	6	Esophagus - Mucosa	93
	ENSG00000279140		Esophagus - Mucosa	100
MIR1244-2	ENSG00000283498	5	Esophagus - Mucosa	22
CYP26B1	ENSG00000003137	2	Esophagus - Muscularis	63
PROM1	ENSG00000007062	4	Esophagus - Muscularis	54
SLC9A3	ENSG00000066230	5	Esophagus - Muscularis	25
CACNG4	ENSG00000075461	17	Esophagus - Muscularis	22
NOX4	ENSG00000086991	11	Esophagus - Muscularis	90
TFAP2C	ENSG00000087510	20	Esophagus - Muscularis	46
DKK4	ENSG00000104371	8	Esophagus - Muscularis	48
NKG7	ENSG00000105374	19	Esophagus - Muscularis	56
MEST	ENSG00000106484	7	Esophagus - Muscularis	64
PTGDS	ENSG00000107317	9	Esophagus - Muscularis	56
PTPN5	ENSG00000110786	11	Esophagus - Muscularis	22
CHAC1	ENSG00000128965	15	Esophagus - Muscularis	22
APOC1	ENSG00000130208	19	Esophagus - Muscularis	64
DPP6	ENSG00000130226	7	Esophagus - Muscularis	37
ADCYAP1	ENSG00000141433	18	Esophagus - Muscularis	66
GPR17	ENSG00000144230	2	Esophagus - Muscularis	22
CXCL14	ENSG00000145824	5	Esophagus - Muscularis	22
IGSF10	ENSG00000152580	3	Esophagus - Muscularis	93
H2BC5	ENSG00000158373	6	Esophagus - Muscularis	40
PTGER1	ENSG00000160951	19	Esophagus - Muscularis	23
OLFML2B	ENSG00000162745	1	Esophagus - Muscularis	41
S100A12	ENSG00000163221	1	Esophagus - Muscularis	49
CLDN1	ENSG00000163347	3	Esophagus - Muscularis	28
RANBP3L	ENSG00000164188	5	Esophagus - Muscularis	34
ERAP2	ENSG00000164308	5	Esophagus - Muscularis	81
METTL27	ENSG00000165171	7	Esophagus - Muscularis	29
MS4A14	ENSG00000166928	11	Esophagus - Muscularis	100
DPEP2	ENSG00000167261	16	Esophagus - Muscularis	84
CTSW	ENSG00000172543	11	Esophagus - Muscularis	37
FOXG1	ENSG00000176165	14	Esophagus - Muscularis	38
CD163L1	ENSG00000177675	12	Esophagus - Muscularis	77
CHRM2	ENSG00000181072	7	Esophagus - Muscularis	25
CCL13	ENSG00000181374	17	Esophagus - Muscularis	32
CELF2-AS1	ENSG00000181800	10	Esophagus - Muscularis	28
ZP3	ENSG00000188372	7	Esophagus - Muscularis	57
PAX8-AS1	ENSG00000189223	2	Esophagus - Muscularis	28
FAM180A	ENSG00000189320	7	Esophagus - Muscularis	32
ALG1L	ENSG00000189366	3	Esophagus - Muscularis	46
	ENSG00000199332		Esophagus - Muscularis	23
R5SP383	ENSG00000199804	14	Esophagus - Muscularis	21
	ENSG00000203286		Esophagus - Muscularis	50
SNORA5A	ENSG00000206838	7	Esophagus - Muscularis	44
MIR570	ENSG00000207650	3	Esophagus - Muscularis	31
	ENSG00000210100		Esophagus - Muscularis	89
	ENSG00000210135		Esophagus - Muscularis	37
	ENSG00000210140		Esophagus - Muscularis	24
[truncated: 1,526 more rows]

## Sheet: FDA drugs and sex-bias
SexBias	FDAdrug
CD86	ABATACEPT
CYP17A1	ABIRATERONE ACETATE
SNAP25	ABOBOTULINUMTOXINA
GABRA4	ACAMPROSATE
GRIN2C	ACAMPROSATE
MGAM	ACARBOSE
AMY2A	ACARBOSE
CNR1	ACETAMINOPHEN
PTGS2	ACETAMINOPHEN
CA12	ACETAZOLAMIDE
ABCC8	ACETOHEXAMIDE
KCNJ11	ACETOHEXAMIDE
ATP1A2	ACETYLDIGITOXIN
ATP1A2	ACETYLDIGITOXIN
RXRG	ACITRETIN
RXRG	ADAPALENE
ADORA3	ADENOSINE
ADORA2B	ADENOSINE
ADORA1	ADENOSINE
PGF	AFLIBERCEPT
GLP1R	ALBIGLUTIDE
CD2	ALEFACEPT
CD52	ALEMTUZUMAB
ADRA1B	ALFUZOSIN
RXRG	ALITRETINOIN
HTR1B	ALMOTRIPTAN
PTGER1	ALPROSTADIL
PTGER2	ALPROSTADIL
ADRA2A	ALSEROXYLON
ADRA1B	ALSEROXYLON
GRIN2C	AMANTADINE
ACHE	AMBENONIUM
EDNRB	AMBRISENTAN
CYP11A1	AMINOGLUTETHIMIDE
PTGS2	AMINOSALICYLIC ACID
ADRA2A	AMIODARONE
KCNH2	AMIODARONE
SCN5A	AMIODARONE
HTR2A	AMITRIPTYLINE
PDE4B	AMLEXANOX
PDE4C	AMLEXANOX
DRD4	AMOXAPINE
CHRM2	ANISOTROPINE
ADRA2A	APOMORPHINE
DRD4	APOMORPHINE
ADRA2A	APRACLONIDINE
PDE4B	APREMILAST
PDE4C	APREMILAST
TACR1	APREPITANT
DRD4	ARIPIPRAZOLE
HTR2A	ARIPIPRAZOLE
ADRA1B	ARIPIPRAZOLE
SCN7A	ARTICAINE
SCN5A	ARTICAINE
SCN3A	ARTICAINE
HTR2A	ASENAPINE
PTGS2	ASPIRIN
CHRNE	ATRACURIUM
CHRM2	ATROPINE
FLT1	AXITINIB
KDR	AXITINIB
GABBR2	BACLOFEN
PTGS2	BALSALAZID
PPARG	BALSALAZID
IL2RA	BASILIXIMAB
ESR1	BAZEDOXIFENE
PDGFRA	BECAPLERMIN
CD86	BELATACEPT
ACE	BENAZEPRIL
SCN7A	BENOXINATE
SCN5A	BENOXINATE
SCN3A	BENOXINATE
SLC18A2	BENZPHETAMINE
CHRM2	BENZTROPINE
CACNA1G	BEPRIDIL
CACNA1H	BEPRIDIL
CACNG1	BEPRIDIL
CACNB2	BEPRIDIL
CACNA1I	BEPRIDIL
CACNG4	BEPRIDIL
BHMT	BETAINE
CHRM2	BETHANECHOL
RXRG	BEXAROTENE
PTGFR	BIMATOPROST
PTGS2	BISMUTH SUBSALICYLATE
CD3D	BLINATUMOMAB
CD3E	BLINATUMOMAB
EDNRB	BOSENTAN
HCK	BOSUTINIB
SNAP25	BOTULINUM TOXIN TYPE A PURIFIED NEUROTOXIN COMPLEX
TUBB3	BRENTUXIMAB VEDOTIN
TUBB2A	BRENTUXIMAB VEDOTIN
TUBB2B	BRENTUXIMAB VEDOTIN
HTR2A	BREXPIPRAZOLE
ADRA2A	BRIMONIDINE
PTGS2	BROMFENAC
ADRA2A	BROMOCRIPTINE
DRD4	BROMOCRIPTINE
HTR2B	BROMOCRIPTINE
DRD4	BUSPIRONE
TUBB3	CABAZITAXEL
TUBB2A	CABAZITAXEL
TUBB2B	CABAZITAXEL
ADRA2A	CABERGOLINE
DRD4	CABERGOLINE
HTR2A	CABERGOLINE
KDR	CABOZANTINIB
KCNN4	CAFFEINE
ADORA3	CAFFEINE
ADORA2B	CAFFEINE
ADORA1	CAFFEINE
PDE4B	CAFFEINE
VDR	CALCIFEDIOL
VDR	CALCIPOTRIENE
VDR	CALCITRIOL
IL1B	CANAKINUMAB
P2RY12	CANGRELOR
ACE	CAPTOPRIL
SCN7A	CARBAMAZEPINE
SCN5A	CARBAMAZEPINE
SCN3A	CARBAMAZEPINE
DDC	CARBIDOPA
PTGFR	CARBOPROST
PTGER2	CARBOPROST
HTR2A	CARPHENAZINE
PTGS2	CARPROFEN
ADRA1B	CARVEDILOL
HTR2B	CARVEDILOL
PTGS2	CELECOXIB
SCN7A	CHLOROPROCAINE
SCN5A	CHLOROPROCAINE
SCN3A	CHLOROPROCAINE
HBA1	CHLOROQUINE
DRD4	CHLORPROMAZINE
HTR2A	CHLORPROMAZINE
ADRA1B	CHLORPROMAZINE
ABCC8	CHLORPROPAMIDE
KCNJ11	CHLORPROPAMIDE
HTR2A	CHLORPROTHIXENE
KCNN4	CHLORZOXAZONE
VDR	CHOLECALCIFEROL
DPEP1	CILASTATIN
CHRNE	CISATRACURIUM
ADRA2A	CLONIDINE
P2RY12	CLOPIDOGREL
HTR2A	CLOZAPINE
HTR7	CLOZAPINE
HTR2B	CLOZAPINE
CYP3A5	COBICISTAT
TUBB3	COLCHICINE
TUBB2A	COLCHICINE
TUBB2B	COLCHICINE
COL6A5	COLLAGENASE CLOSTRIDIUM HISTOLYTICUM
COL1A1	COLLAGENASE CLOSTRIDIUM HISTOLYTICUM
COL1A2	COLLAGENASE CLOSTRIDIUM HISTOLYTICUM
COL15A1	COLLAGENASE CLOSTRIDIUM HISTOLYTICUM
COL4A4	COLLAGENASE CLOSTRIDIUM HISTOLYTICUM
COL4A6	COLLAGENASE CLOSTRIDIUM HISTOLYTICUM
COL24A1	COLLAGENASE CLOSTRIDIUM HISTOLYTICUM
COL28A1	COLLAGENASE CLOSTRIDIUM HISTOLYTICUM
HTR2A	CYCLOBENZAPRINE
HTR2A	CYPROHEPTADINE
HTR2B	CYPROHEPTADINE
IL2RA	DACLIZUMAB
KCNQ3	DALFAMPRIDINE
KCNA4	DALFAMPRIDINE
KCNA5	DALFAMPRIDINE
KCNH2	DALFAMPRIDINE
KCNB1	DALFAMPRIDINE
KCNH8	DALFAMPRIDINE
KCND2	DALFAMPRIDINE
KCNG1	DALFAMPRIDINE
PGR	DANAZOL
CHRM2	DARIFENACIN
LCK	DASATINIB
HCK	DASATINIB
FGR	DASATINIB
CHRNE	DECAMETHONIUM
ACHE	DEMECARIUM
IL2RA	DENILEUKIN DIFTITOX
IL2RB	DENILEUKIN DIFTITOX
SLC18A2	DESERPIDINE
KCNK3	DESFLURANE
KCNK2	DESFLURANE
GABRA4	DESFLURANE
HTR2A	DESIPRAMINE
ATP1A2	DESLANOSIDE
ATP1A2	DESLANOSIDE
PGR	DESOGESTREL
ATP4A	DEXLANSOPRAZOLE
ATP4A	DEXLANSOPRAZOLE
ADRA2A	DEXMEDETOMIDINE
SLC18A2	DEXTROAMPHETAMINE
KCNJ11	DIAZOXIDE
SCN5A	DIBUCAINE
CA12	DICHLORPHENAMIDE
CA9	DICHLORPHENAMIDE
PTGS2	DICLOFENAC
CHRM2	DICYCLOMINE
ESR1	DIENESTROL
PGR	DIENOGEST
ESR1	DIETHYLSTILBESTROL
ESR1	DIETHYLSTILBESTROL DIPHOSPHATE
PTGS2	DIFLUNISAL
ATP1A2	DIGITOXIN
ATP1A2	DIGITOXIN
ATP1A2	DIGOXIN
ATP1A2	DIGOXIN
PTGFR	DINOPROST
PTGER1	DINOPROSTONE
PTGER2	DINOPROSTONE
ADRA2A	DIPIVEFRIN
ADRA1B	DIPIVEFRIN
PDE4B	DIPYRIDAMOLE
PDE4C	DIPYRIDAMOLE
PDE7B	DIPYRIDAMOLE
SCN7A	DISOPYRAMIDE
SCN5A	DISOPYRAMIDE
SCN3A	DISOPYRAMIDE
SCN3B	DISOPYRAMIDE
TUBB3	DOCETAXEL
TUBB2A	DOCETAXEL
TUBB2B	DOCETAXEL
KCNH2	DOFETILIDE
ACHE	DONEPEZIL
DRD4	DOPAMINE
CHRNE	DOXACURIUM
KCNK3	DOXAPRAM
ADRA1B	DOXAZOSIN
VDR	DOXERCALCIFEROL
CNR1	DRONABINOL
SCN7A	DRONEDARONE
SCN5A	DRONEDARONE
SCN3A	DRONEDARONE
DRD4	DROPERIDOL
HTR2A	DROPERIDOL
PGR	DROSPIRENONE
F8	DROTRECOGIN ALFA (ACTIVATED)
F5	DROTRECOGIN ALFA (ACTIVATED)
ADRA2A	DROXIDOPA
ADRA1B	DROXIDOPA
GLP1R	DULAGLUTIDE
SRD5A3	DUTASTERIDE
SCN7A	DYCLONINE
SCN5A	DYCLONINE
SCN3A	DYCLONINE
PGR	DYDROGESTERONE
PDE4B	DYPHYLLINE
PDE4C	DYPHYLLINE
ACHE	ECHOTHIOPHATE
ACHE	EDROPHONIUM
ITGAL	EFALIZUMAB
ITGAL	EFALIZUMAB
HTR1B	ELETRIPTAN
ACE	ENALAPRIL
ACE	ENALAPRILAT
ESR1	ENCLOMIPHENE
KCNK3	ENFLURANE
KCNK2	ENFLURANE
GRIA1	ENFLURANE
GABRA4	ENFLURANE
ADRA2A	EPINEPHRINE
ADRA1B	EPINEPHRINE
PTGER1	EPOPROSTENOL
PTGIR	EPOPROSTENOL
VDR	ERGOCALCIFEROL
ADRA2A	ERGOLOID
DRD4	ERGOLOID
HTR1B	ERGOLOID
ADRA1B	ERGOLOID
ADRA2A	ERGOTAMINE
ADRA1B	ERGOTAMINE
TUBB3	ERIBULIN
TUBB2A	ERIBULIN
TUBB2B	ERIBULIN
SCN7A	ERLOSAMIDE
SCN5A	ERLOSAMIDE
SCN3A	ERLOSAMIDE
SCN7A	ESLICARBAZEPINE ACETATE
SCN5A	ESLICARBAZEPINE ACETATE
SCN3A	ESLICARBAZEPINE ACETATE
ATP4A	ESOMEPRAZOLE
ATP4A	ESOMEPRAZOLE
ESR1	ESTRADIOL
ESR1	ESTRADIOL ACETATE
ESR1	ESTRADIOL CYPIONATE
ESR1	ESTRADIOL VALERATE
ESR1	ESTROGENS, CONJUGATED
ESR1	ESTROGENS, CONJUGATED SYNTHETIC A
ESR1	ESTROGENS, ESTERIFIED
ESR1	ESTRONE
ESR1	ESTRONE SULFURIC ACID
GABRA4	ETHCHLORVYNOL
ESR1	ETHINYL ESTRADIOL
CACNA1G	ETHOSUXIMIDE
CACNA1H	ETHOSUXIMIDE
CACNA1I	ETHOSUXIMIDE
SCN7A	ETHOTOIN
SCN5A	ETHOTOIN
SCN3A	ETHOTOIN
CA12	ETHOXZOLAMIDE
CA3	ETHOXZOLAMIDE
CA6	ETHOXZOLAMIDE
CA9	ETHOXZOLAMIDE
PGR	ETHYNODIOL DIACETATE
SCN7A	ETIDOCAINE
SCN5A	ETIDOCAINE
SCN3A	ETIDOCAINE
PTGS2	ETODOLAC
GABRA4	ETOMIDATE
PGR	ETONOGESTREL
RXRG	ETRETINATE
GLP1R	EXENATIDE
NPC1L1	EZETIMIBE
KCNQ3	EZOGABINE
GRIN2C	FELBAMATE
PTGS2	FENOPROFEN
CHRM2	FESOTERODINE
FGA	FIBRINOLYSIN, HUMAN
FGG	FIBRINOLYSIN, HUMAN
CSF3R	FILGRASTIM
PDE4B	FLAVOXATE
PDE4C	FLAVOXATE
PDE7B	FLAVOXATE
SCN5A	FLECAINIDE
HTR2A	FLUPHENAZINE
HTR7	FLUPHENAZINE
PTGS2	FLURBIPROFEN
PGR	FLUTICASONE PROPIONATE
ADH1B	FOMEPIZOLE
ADH1C	FOMEPIZOLE
ADH1A	FOMEPIZOLE
TACR1	FOSAPREPITANT
ACE	FOSINOPRIL
SCN7A	FOSPHENYTOIN
SCN5A	FOSPHENYTOIN
SCN3A	FOSPHENYTOIN
GABRA4	FOSPROPOFOL
HTR1B	FROVATRIPTAN
ESR1	FULVESTRANT
ACHE	GALANTAMINE
CHRNE	GALLAMINE
ABCC8	GLIMEPIRIDE
KCNJ11	GLIMEPIRIDE
ABCC8	GLIPIZIDE
KCNJ11	GLIPIZIDE
GABRA4	GLUTETHIMIDE
ABCC8	GLYBURIDE
KCNJ11	GLYBURIDE
CHRM2	GLYCOPYRROLATE
ADRA2A	GUANABENZ
ADRA2A	GUANFACINE
KCNQ3	GUANIDINE
KCNA4	GUANIDINE
KCNA5	GUANIDINE
KCNH2	GUANIDINE
KCNB1	GUANIDINE
KCNH8	GUANIDINE
KCND2	GUANIDINE
KCNG1	GUANIDINE
DRD4	HALOPERIDOL
HTR2A	HALOPERIDOL
DRD4	HALOPERIDOL DECANOATE
HTR2A	HALOPERIDOL DECANOATE
KCNK3	HALOTHANE
KCNK2	HALOTHANE
GABRA4	HALOTHANE
ACHE	HEXAFLUORENIUM
SCN7A	HEXYLCAINE
SCN5A	HEXYLCAINE
SCN3A	HEXYLCAINE
IL2RA	HUMAN INTERLEUKIN-2
IL2RB	HUMAN INTERLEUKIN-2
RYR2	HYDRALAZINE
ADRA2A	HYDROXYAMPHETAMINE
ADRA1B	HYDROXYAMPHETAMINE
PGR	HYDROXYPROGESTERONE CAPROATE
BTK	IBRUTINIB
PTGS2	IBUPROFEN
KCNH2	IBUTILIDE
HTR2A	ILOPERIDONE
PTGIR	ILOPROST
SNAP25	INCOBOTULINUMTOXINA
SCN7A	INDECAINIDE
SCN5A	INDECAINIDE
SCN3A	INDECAINIDE
PTGS2	INDOMETHACIN
CTLA4	IPILIMUMAB
MAOB	ISOCARBOXAZID
KCNK3	ISOFLURANE
KCNK2	ISOFLURANE
GABRA4	ISOFLURANE
ACHE	ISOFLUROPHATE
TUBB3	IXABEPILONE
TUBB2A	IXABEPILONE
TUBB2B	IXABEPILONE
GRIN2C	KETAMINE
CYP17A1	KETOCONAZOLE
PTGS2	KETOPROFEN
PTGS2	KETOROLAC
ADRA2A	LABETALOL
ADRA1B	LABETALOL
SCN7A	LAMOTRIGINE
SCN5A	LAMOTRIGINE
SCN3A	LAMOTRIGINE
SSTR5	LANREOTIDE
ATP4A	LANSOPRAZOLE
ATP4A	LANSOPRAZOLE
PTGFR	LATANOPROST
PDGFRA	LENVATINIB
FLT1	LENVATINIB
KDR	LENVATINIB
DRD4	LEVOMEPROMAZINE
ADRA2A	LEVONORDEFRIN
PGR	LEVONORGESTREL
SCN7A	LIDOCAINE
SCN5A	LIDOCAINE
SCN3A	LIDOCAINE
GLP1R	LIRAGLUTIDE
SLC18A2	LISDEXAMFETAMINE
ACE	LISINOPRIL
DRD4	LOXAPINE
HTR2A	LOXAPINE
HTR2A	LURASIDONE
HTR7	LURASIDONE
EDNRB	MACITENTAN
CCR5	MARAVIROC
PTGS2	MECLOFENAMIC ACID
PGR	MEDROXYPROGESTERONE ACETATE
PTGS2	MEFENAMIC ACID
PGR	MEGESTROL ACETATE
PTGS2	MELOXICAM
GRIN2C	MEMANTINE
ADRA2A	MEPHENTERMINE
ADRA1B	MEPHENTERMINE
SCN7A	MEPHENYTOIN
SCN5A	MEPHENYTOIN
SCN3A	MEPHENYTOIN
SCN7A	MEPIVACAINE
SCN5A	MEPIVACAINE
SCN3A	MEPIVACAINE
GABRA4	MEPROBAMATE
SCN7A	MERETHOXYLLINE PROCAINE
SCN5A	MERETHOXYLLINE PROCAINE
SCN3A	MERETHOXYLLINE PROCAINE
PTGS2	MESALAMINE
PPARG	MESALAMINE
HTR2A	MESORIDAZINE
ESR1	MESTRANOL
ADRA1B	METARAMINOL
ND6	METFORMIN
TPO	METHIMAZOLE
DHFR	METHOTREXATE
ADRA1B	METHOXAMINE
GABRA4	METHOXYFLURANE
CACNA1G	METHSUXIMIDE
CACNA1H	METHSUXIMIDE
CACNA1I	METHSUXIMIDE
ADRA2A	METHYLDOPA
ADRA2A	METHYLDOPATE
HTR2B	METHYLERGONOVINE
GABRA4	METHYPRYLON
HTR2B	METHYSERGIDE
CHRNE	METOCURINE
LEPR	METRELEPTIN
SCN7A	MEXILETINE
SCN5A	MEXILETINE
SCN3A	MEXILETINE
CACNA1G	MIBEFRADIL
CACNA1H	MIBEFRADIL
CACNA1I	MIBEFRADIL
ADRA1B	MIDODRINE
PGR	MIFEPRISTONE
MGAM	MIGLITOL
ADRA2A	MIRTAZAPINE
HTR2A	MIRTAZAPINE
CYP11A1	MITOTANE
CHRNE	MIVACURIUM
ACE	MOEXIPRIL
HTR2A	MOLINDONE
SCN7A	MORICIZINE
SCN5A	MORICIZINE
SCN3A	MORICIZINE
CD3E	MUROMONAB-CD3
CNR1	NABILONE
PTGS2	NABUMETONE
ADRA2A	NAPHAZOLINE
ADRA1B	NAPHAZOLINE
PTGS2	NAPROXEN
HTR1B	NARATRIPTAN
ITGA4	NATALIZUMAB
ITGA4	NATALIZUMAB
ABCC8	NATEGLINIDE
KCNJ11	NATEGLINIDE
HTR2A	NEFAZODONE
ACHE	NEOSTIGMINE
PTGS2	NEPAFENAC
TACR1	NETUPITANT
PDGFRA	NINTEDANIB
FLT1	NINTEDANIB
FGFR4	NINTEDANIB
KDR	NINTEDANIB
HPD	NITISINONE
PDCD1	NIVOLUMAB
PGR	NORELGESTROMIN
ADRA2A	NOREPINEPHRINE
ADRA1B	NOREPINEPHRINE
PGR	NORETHINDRONE
PGR	NORETHINDRONE ACETATE
PGR	NORETHYNODREL
PGR	NORGESTIMATE
PGR	NORGESTREL
COL6A5	OCRIPLASMIN
COL1A1	OCRIPLASMIN
COL1A2	OCRIPLASMIN
COL15A1	OCRIPLASMIN
COL4A4	OCRIPLASMIN
LAMB3	OCRIPLASMIN
LAMC2	OCRIPLASMIN
COL4A6	OCRIPLASMIN
COL24A1	OCRIPLASMIN
COL28A1	OCRIPLASMIN
LAMC3	OCRIPLASMIN
SSTR1	OCTREOTIDE
SSTR5	OCTREOTIDE
DRD4	OLANZAPINE
HTR2A	OLANZAPINE
PTGS2	OLSALAZINE
PPARG	OLSALAZINE
ATP4A	OMEPRAZOLE
ATP4A	OMEPRAZOLE
FASN	ORLISTAT
SCN7A	ORPHENADRINE
SCN5A	ORPHENADRINE
GRIN2C	ORPHENADRINE
SCN3A	ORPHENADRINE
ESR1	OSPEMIFENE
PTGS2	OXAPROZIN
SCN7A	OXCARBAZEPINE
SCN5A	OXCARBAZEPINE
SCN3A	OXCARBAZEPINE
GABBR2	OXYBATE
CHRM2	OXYBUTYNIN
ADRA2A	OXYMETAZOLINE
ADRA1B	OXYMETAZOLINE
PTGS2	OXYPHENBUTAZONE
TUBB3	PACLITAXEL
TUBB2A	PACLITAXEL
TUBB2B	PACLITAXEL
CCND1	PALBOCICLIB
CCND1	PALBOCICLIB
HTR2A	PALIPERIDONE
CHRNE	PANCURONIUM
ATP4A	PANTOPRAZOLE
ATP4A	PANTOPRAZOLE
CACNA1G	PARAMETHADIONE
CACNA1H	PARAMETHADIONE
CACNA1I	PARAMETHADIONE
MAOB	PARGYLINE
VDR	PARICALCITOL
SSTR1	PASIREOTIDE
SSTR5	PASIREOTIDE
LCK	PAZOPANIB
PDGFRA	PAZOPANIB
FLT1	PAZOPANIB
KDR	PAZOPANIB
ITK	PAZOPANIB
CSF3R	PEGFILGRASTIM
PDCD1	PEMBROLIZUMAB
DHFR	PEMETREXED
ADORA2B	PENTOXIFYLLINE
PDE4B	PENTOXIFYLLINE
PDE4C	PENTOXIFYLLINE
PDE7B	PENTOXIFYLLINE
GRIA1	PERAMPANEL
DRD4	PERGOLIDE
ACE	PERINDOPRIL
SCN7A	PHENACEMIDE
SCN5A	PHENACEMIDE
SCN3A	PHENACEMIDE
SCN7A	PHENAZOPYRIDINE
SCN5A	PHENAZOPYRIDINE
SCN3A	PHENAZOPYRIDINE
MAOB	PHENELZINE
ADRA2A	PHENOXYBENZAMINE
ADRA1B	PHENOXYBENZAMINE
CACNA1G	PHENSUXIMIDE
CACNA1H	PHENSUXIMIDE
CACNA1I	PHENSUXIMIDE
ADRA2A	PHENTOLAMINE
ADRA1B	PHENTOLAMINE
PTGS2	PHENYLBUTAZONE
ADRA1B	PHENYLEPHRINE
SCN7A	PHENYTOIN
SCN5A	PHENYTOIN
SCN3A	PHENYTOIN
DRD4	PIMOZIDE
HTR2A	PIMOZIDE
PPARG	PIOGLITAZONE
CHRNE	PIPECURONIUM
PTGS2	PIROXICAM
CXCR4	PLERIXAFOR
ESR1	POLYESTRADIOL PHOSPHATE
PDGFRA	PONATINIB
KDR	PONATINIB
DHFR	PRALATREXATE
ACHE	PRALIDOXIME
DRD4	PRAMIPEXOLE
P2RY12	PRASUGREL
ADRA1B	PRAZOSIN
SCN7A	PRILOCAINE
SCN5A	PRILOCAINE
SCN3A	PRILOCAINE
SCN7A	PRIMIDONE
SCN5A	PRIMIDONE
SCN3A	PRIMIDONE
SCN7A	PROCAINAMIDE
SCN5A	PROCAINAMIDE
SCN3A	PROCAINAMIDE
SCN3B	PROCAINAMIDE
SCN7A	PROCAINE
SCN5A	PROCAINE
SCN3A	PROCAINE
PGR	PROGESTERONE
DRD4	PROMAZINE
HTR2A	PROMAZINE
SCN7A	PROPAFENONE
SCN5A	PROPAFENONE
SCN3A	PROPAFENONE
CHRM2	PROPANTHELINE
SCN7A	PROPARACAINE
SCN5A	PROPARACAINE
SCN3A	PROPARACAINE
GABRA4	PROPOFOL
SCN7A	PROPOXYCAINE
SCN5A	PROPOXYCAINE
SCN3A	PROPOXYCAINE
TPO	PROPYLTHIOURACIL
DIO1	PROPYLTHIOURACIL
ACHE	PYRIDOSTIGMINE
HTR2A	QUETIAPINE
ACE	QUINAPRIL
ESR1	QUINESTROL
SCN7A	QUINIDINE
SCN5A	QUINIDINE
SCN3A	QUINIDINE
SCN7A	QUINIDINE POLYGALACTURONATE
SCN5A	QUINIDINE POLYGALACTURONATE
SCN3A	QUINIDINE POLYGALACTURONATE
ATP4A	RABEPRAZOLE
ATP4A	RABEPRAZOLE
ESR1	RALOXIFENE
ACE	RAMIPRIL
KDR	RAMUCIRUMAB
SCN5A	RANOLAZINE
CHRNE	RAPACURONIUM
MAOB	RASAGILINE
ADRA2A	RAUWOLFIA SERPENTINA
ADRA1B	RAUWOLFIA SERPENTINA
PDGFRA	REGORAFENIB
FLT1	REGORAFENIB
KDR	REGORAFENIB
ABCC8	REPAGLINIDE
KCNJ11	REPAGLINIDE
SLC18A2	RESCINNAMINE
SLC18A2	RESERPINE
IL1B	RILONACEPT
SCN7A	RILUZOLE
SCN5A	RILUZOLE
SCN3A	RILUZOLE
HTR1B	RISPERIDONE
HTR2A	RISPERIDONE
BCHE	RIVASTIGMINE
ACHE	RIVASTIGMINE
HTR1B	RIZATRIPTAN
CHRNE	ROCURONIUM
PTGS2	ROFECOXIB
PDE4B	ROFLUMILAST
PDE4C	ROFLUMILAST
DRD4	ROPINIROLE
SCN7A	ROPIVACAINE
SCN5A	ROPIVACAINE
SCN3A	ROPIVACAINE
PPARG	ROSIGLITAZONE
DRD4	ROTIGOTINE
SCN7A	RUFINAMIDE
SCN5A	RUFINAMIDE
SCN3A	RUFINAMIDE
PAH	SAPROPTERIN
MAOB	SELEGILINE
KCNK3	SEVOFLURANE
KCNK2	SEVOFLURANE
GABRA4	SEVOFLURANE
CHRM2	SOLIFENACIN
FLT1	SORAFENIB
KDR	SORAFENIB
KCNH2	SOTALOL
ACE	SPIRAPRIL
PTGS2	SULFASALAZINE
PTGS2	SULINDAC
HTR1B	SUMATRIPTAN
PDGFRA	SUNITINIB
FLT1	SUNITINIB
KDR	SUNITINIB
PTGS2	SUPROFEN
CHRNE	SUXAMETHONIUM
ESR1	SYNTHETIC CONJUGATED ESTROGENS, B
BCHE	TACRINE
ACHE	TACRINE
PTGFR	TAFLUPROST
ESR1	TAMOXIFEN
ADRA1B	TAMSULOSIN
GLP2R	TEDUGLUTIDE
ADRA1B	TERAZOSIN
SLC18A2	TETRABENAZINE
SCN7A	TETRACAINE
SCN5A	TETRACAINE
SCN3A	TETRACAINE
ADRA2A	TETRAHYDROZOLINE
ADRA1B	TETRAHYDROZOLINE
ADORA3	THEOPHYLLINE
ADORA2B	THEOPHYLLINE
ADORA1	THEOPHYLLINE
PDE4B	THEOPHYLLINE
PDE4C	THEOPHYLLINE
ADORA3	THEOPHYLLINE GLYCINATE
ADORA2B	THEOPHYLLINE GLYCINATE
ADORA1	THEOPHYLLINE GLYCINATE
PDE4B	THEOPHYLLINE GLYCINATE
PDE4C	THEOPHYLLINE GLYCINATE
DRD4	THIORIDAZINE
HTR2A	THIORIDAZINE
HTR2A	THIOTHIXENE
SLC6A1	TIAGABINE
P2RY12	TICAGRELOR
P2RY12	TICLOPIDINE
ADRA2A	TIZANIDINE
SCN7A	TOCAINIDE
SCN5A	TOCAINIDE
SCN3A	TOCAINIDE
JAK3	TOFACITINIB
JAK3	TOFACITINIB
ABCC8	TOLAZAMIDE
KCNJ11	TOLAZAMIDE
ADRA2A	TOLAZOLINE
ADRA1B	TOLAZOLINE
ABCC8	TOLBUTAMIDE
KCNJ11	TOLBUTAMIDE
PTGS2	TOLMETIN
CHRM2	TOLTERODINE
GRIA1	TOPIRAMATE
GABRA4	TOPIRAMATE
SCN7A	TOPIRAMATE
GRIK2	TOPIRAMATE
SCN5A	TOPIRAMATE
SCN3A	TOPIRAMATE
ESR1	TOREMIFENE
ACE	TRANDOLAPRIL
MAOB	TRANYLCYPROMINE
TUBB3	TRASTUZUMAB EMTANSINE
TUBB2A	TRASTUZUMAB EMTANSINE
TUBB2B	TRASTUZUMAB EMTANSINE
PTGFR	TRAVOPROST
HTR2A	TRAZODONE
PTGIR	TREPROSTINIL
GABRA4	TRICLOFOS
DRD4	TRIFLUOPERAZINE
HTR2A	TRIFLUOPERAZINE
CACNA1G	TRIMETHADIONE
CACNA1H	TRIMETHADIONE
CACNA1I	TRIMETHADIONE
HTR2A	TRIMIPRAMINE
ADRA1B	TRIMIPRAMINE
PPARG	TROGLITAZONE
CHRM2	TROSPIUM
CHRNE	TUBOCURARINE
PGR	ULIPRISTAL ACETATE
PTGS2	VALDECOXIB
FLT1	VANDETANIB
KDR	VANDETANIB
EPHB4	VANDETANIB
PTK6	VANDETANIB
CHRNE	VECURONIUM
ITGA4	VEDOLIZUMAB
CACNA1G	VERAPAMIL
CACNA1H	VERAPAMIL
CACNA1I	VERAPAMIL
TUBB3	VINBLASTINE
TUBB2A	VINBLASTINE
TUBB2B	VINBLASTINE
TUBB3	VINCRISTINE
TUBB2A	VINCRISTINE
TUBB2B	VINCRISTINE
TUBB3	VINORELBINE BASE
TUBB2A	VINORELBINE BASE
TUBB2B	VINORELBINE BASE
HTR1B	VORTIOXETINE
HTR7	VORTIOXETINE
HTR2A	ZIPRASIDONE
HTR1B	ZOLMITRIPTAN
SCN7A	ZONISAMIDE
SCN5A	ZONISAMIDE
SCN3A	ZONISAMIDE

## Sheet: Genelists
FDA approved drug targets
ENSG00000109163
ENSG00000121594
ENSG00000114013
ENSG00000259207
ENSG00000148795
ENSG00000132639
ENSG00000094755
ENSG00000187730
ENSG00000105464
ENSG00000116032
ENSG00000022355
ENSG00000163288
ENSG00000113327
ENSG00000166206
ENSG00000186297
ENSG00000011677
ENSG00000151834
ENSG00000145864
ENSG00000109158
ENSG00000102287
ENSG00000176884
ENSG00000183454
ENSG00000273079
ENSG00000161509
ENSG00000145863
ENSG00000163285
ENSG00000198785
ENSG00000182256
ENSG00000268089
ENSG00000257335
ENSG00000243480
ENSG00000043591
ENSG00000117480
ENSG00000118432
ENSG00000095303
ENSG00000073756
ENSG00000196689
ENSG00000074410
ENSG00000133742
ENSG00000104267
ENSG00000167434
ENSG00000006071
ENSG00000187486
ENSG00000149295
ENSG00000133019
ENSG00000163399
ENSG00000105409
ENSG00000018625
ENSG00000132681
ENSG00000131759
ENSG00000077092
ENSG00000172819
ENSG00000186350
ENSG00000204231
ENSG00000143171
ENSG00000196639
ENSG00000232810
ENSG00000282608
ENSG00000128271
ENSG00000170425
ENSG00000163485
ENSG00000146648
ENSG00000141736
ENSG00000178568
ENSG00000112715
ENSG00000119630
ENSG00000173511
ENSG00000112164
ENSG00000169252
ENSG00000113580
ENSG00000116824
ENSG00000169442
ENSG00000160752
ENSG00000112038
ENSG00000171873
ENSG00000120907
ENSG00000170214
ENSG00000143839
ENSG00000158125
ENSG00000179546
ENSG00000135312
ENSG00000179097
ENSG00000197635
ENSG00000166736
ENSG00000160951
ENSG00000125384
ENSG00000150594
ENSG00000274286
ENSG00000184160
ENSG00000122194
ENSG00000087085
ENSG00000136160
ENSG00000151617
ENSG00000111319
ENSG00000104368
ENSG00000140459
ENSG00000137869
ENSG00000055118
ENSG00000183873
ENSG00000104848
ENSG00000103546
ENSG00000102468
ENSG00000147246
ENSG00000108576
ENSG00000065989
ENSG00000184588
ENSG00000105650
ENSG00000113448
ENSG00000102001
ENSG00000157388
ENSG00000081248
ENSG00000151067
ENSG00000184845
ENSG00000069696
ENSG00000169676
ENSG00000151577
ENSG00000142319
ENSG00000146399
ENSG00000152270
ENSG00000172572
ENSG00000115594
ENSG00000082556
ENSG00000115486
ENSG00000181072
ENSG00000168539
ENSG00000126218
ENSG00000115353
ENSG00000164344
ENSG00000117601
ENSG00000180210
ENSG00000178394
ENSG00000198431
ENSG00000144285
ENSG00000007314
ENSG00000136546
ENSG00000169432
ENSG00000136531
ENSG00000153253
ENSG00000168356
ENSG00000196876
ENSG00000185313
ENSG00000113161
ENSG00000102967
ENSG00000138435
ENSG00000196811
ENSG00000170175
ENSG00000108556
ENSG00000135902
ENSG00000180720
ENSG00000184984
ENSG00000138735
ENSG00000102755
ENSG00000037280
ENSG00000128052
ENSG00000130816
ENSG00000119772
ENSG00000165704
ENSG00000178035
ENSG00000106348
ENSG00000128059
ENSG00000144891
ENSG00000136928
ENSG00000204681
ENSG00000012779
ENSG00000132170
ENSG00000134460
ENSG00000091831
ENSG00000140009
ENSG00000113721
ENSG00000134853
ENSG00000102524
ENSG00000171720
ENSG00000068024
ENSG00000116478
ENSG00000061273
ENSG00000196591
ENSG00000100429
ENSG00000163517
ENSG00000147099
ENSG00000094631
ENSG00000048052
ENSG00000108840
ENSG00000159640
ENSG00000070915
ENSG00000165646
ENSG00000182389
ENSG00000141837
ENSG00000006283
ENSG00000006116
ENSG00000196557
ENSG00000167535
ENSG00000153956
ENSG00000105605
ENSG00000148408
ENSG00000067191
ENSG00000108878
ENSG00000165995
ENSG00000198216
ENSG00000151062
ENSG00000157445
ENSG00000142408
ENSG00000130433
ENSG00000007402
ENSG00000100346
ENSG00000075461
ENSG00000075429
ENSG00000166862
ENSG00000145692
ENSG00000132840
ENSG00000113749
ENSG00000169083
ENSG00000122420
ENSG00000167286
ENSG00000198851
ENSG00000160654
ENSG00000177455
ENSG00000100804
ENSG00000097007
ENSG00000254087
ENSG00000101336
ENSG00000197122
ENSG00000220205
ENSG00000104833
ENSG00000196230
ENSG00000120949
ENSG00000188229
ENSG00000258947
ENSG00000137267
ENSG00000261456
ENSG00000176014
ENSG00000137285
ENSG00000101162
ENSG00000135914
ENSG00000064651
ENSG00000074803
ENSG00000116329
ENSG00000147955
ENSG00000165731
ENSG00000105976
ENSG00000157404
ENSG00000122025
ENSG00000120156
ENSG00000104783
ENSG00000111424
ENSG00000004948
ENSG00000140675
ENSG00000125538
ENSG00000169313
ENSG00000176890
ENSG00000117971
ENSG00000120903
ENSG00000132437
ENSG00000171522
ENSG00000021826
ENSG00000104687
ENSG00000188778
ENSG00000171094
ENSG00000163394
ENSG00000012504
ENSG00000206172
ENSG00000134489
ENSG00000156113
ENSG00000138039
ENSG00000015413
ENSG00000036828
ENSG00000164270
ENSG00000101868
ENSG00000167325
ENSG00000156136
ENSG00000062822
ENSG00000177084
ENSG00000186951
ENSG00000148680
ENSG00000160868
ENSG00000106258
ENSG00000160870
ENSG00000021461
ENSG00000206384
ENSG00000172752
ENSG00000108821
ENSG00000139219
ENSG00000168542
ENSG00000187498
ENSG00000204262
ENSG00000164692
ENSG00000134871
ENSG00000060718
ENSG00000142156
ENSG00000142173
ENSG00000163359
ENSG00000204248
ENSG00000130635
ENSG00000080573
ENSG00000188153
ENSG00000204291
ENSG00000182871
ENSG00000081052
ENSG00000169031
ENSG00000197565
ENSG00000171502
ENSG00000215018
ENSG00000196739
ENSG00000126895
ENSG00000166148
ENSG00000185231
ENSG00000001626
ENSG00000131620
ENSG00000196262
ENSG00000088832
ENSG00000157764
ENSG00000184156
ENSG00000075043
ENSG00000143473
ENSG00000177301
ENSG00000130035
ENSG00000177272
ENSG00000182255
ENSG00000130037
ENSG00000129159
ENSG00000053918
ENSG00000117013
ENSG00000116396
ENSG00000111262
ENSG00000131398
ENSG00000158445
ENSG00000143105
ENSG00000164794
ENSG00000140015
ENSG00000171126
ENSG00000168418
ENSG00000168263
ENSG00000182674
ENSG00000124134
ENSG00000183960
ENSG00000166006
ENSG00000170745
ENSG00000173826
ENSG00000162975
ENSG00000185760
ENSG00000184611
ENSG00000102057
ENSG00000184408
ENSG00000026559
ENSG00000178342
ENSG00000171385
ENSG00000135519
ENSG00000156486
ENSG00000089558
ENSG00000082175
ENSG00000196218
ENSG00000198838
ENSG00000187266
ENSG00000182866
ENSG00000010810
ENSG00000176105
ENSG00000000938
ENSG00000142627
ENSG00000111816
ENSG00000136573
ENSG00000125508
ENSG00000131747
ENSG00000167658
ENSG00000100385
ENSG00000120659
ENSG00000171303
ENSG00000082482
ENSG00000145888
ENSG00000100433
ENSG00000186795
ENSG00000169427
ENSG00000198049
ENSG00000151623
ENSG00000105675
ENSG00000160716
ENSG00000080644
ENSG00000101204
ENSG00000126351
ENSG00000151090
ENSG00000121361
ENSG00000168748
ENSG00000107159
ENSG00000169239
ENSG00000167397
ENSG00000079999
ENSG00000050628
ENSG00000156222
ENSG00000186642
ENSG00000156973
ENSG00000073417
ENSG00000160191
ENSG00000113231
ENSG00000196839
ENSG00000132915
ENSG00000185527
ENSG00000133256
ENSG00000095464
ENSG00000115252
ENSG00000123360
ENSG00000205268
ENSG00000139053
ENSG00000154678
ENSG00000112759
ENSG00000171408
ENSG00000112541
ENSG00000149575
ENSG00000120457
ENSG00000105711
ENSG00000177098
ENSG00000166257
ENSG00000111275
ENSG00000196611
ENSG00000137673
ENSG00000118113
ENSG00000137745
ENSG00000164588
ENSG00000123700
ENSG00000143630
ENSG00000099822
ENSG00000138622
ENSG00000185010
ENSG00000198734
ENSG00000145545
ENSG00000277893
ENSG00000128039
ENSG00000106804
ENSG00000005844
ENSG00000115758
ENSG00000148154
ENSG00000117400
ENSG00000198888
ENSG00000099624
ENSG00000155511
ENSG00000017260
ENSG00000093010
ENSG00000160013
ENSG00000005961
ENSG00000164879
ENSG00000131686
ENSG00000174990
ENSG00000185015
ENSG00000118298
ENSG00000077097
ENSG00000015520
ENSG00000171560
ENSG00000171564
ENSG00000171557
ENSG00000119535
ENSG00000267534
ENSG00000125910
ENSG00000170989
ENSG00000213694
ENSG00000180739
ENSG00000196616
ENSG00000248144
ENSG00000187758
ENSG00000171848
ENSG00000162368
ENSG00000105383
ENSG00000069431
ENSG00000215644
ENSG00000170820
ENSG00000198626
ENSG00000239732
ENSG00000196664
ENSG00000010671
ENSG00000168398
ENSG00000185000
ENSG00000171608
ENSG00000171105
ENSG00000142166
ENSG00000159110
ENSG00000027697
ENSG00000159128
ENSG00000163599
ENSG00000198900
ENSG00000184428
ENSG00000189221
ENSG00000069535
ENSG00000061918
ENSG00000160882
ENSG00000180616
ENSG00000162009
ENSG00000113851
ENSG00000077782
ENSG00000159164
ENSG00000085563
ENSG00000070019
ENSG00000133731
ENSG00000105723
ENSG00000082701
ENSG00000138823
ENSG00000114859
ENSG00000160791
ENSG00000140443
ENSG00000104321
ENSG00000144481
ENSG00000077498
ENSG00000110717
ENSG00000189043
ENSG00000004779
ENSG00000125356
ENSG00000164258
ENSG00000136521
ENSG00000119013
ENSG00000109390
ENSG00000131495
ENSG00000168653
ENSG00000115286
ENSG00000158864
ENSG00000145494
ENSG00000183648
ENSG00000213619
ENSG00000165264
ENSG00000170906
ENSG00000065518
ENSG00000166136
ENSG00000090266
ENSG00000267855
ENSG00000151366
ENSG00000130414
ENSG00000140990
ENSG00000198763
ENSG00000198840
ENSG00000212907
ENSG00000198886
ENSG00000198786
ENSG00000198695
ENSG00000099795
ENSG00000178127
ENSG00000023228
ENSG00000115159
ENSG00000167792
ENSG00000119421
ENSG00000160194
ENSG00000184983
ENSG00000128609
ENSG00000139180
ENSG00000174886
ENSG00000164182
ENSG00000178057
ENSG00000185633
ENSG00000147123
ENSG00000123545
ENSG00000186010
ENSG00000184752
ENSG00000137806
ENSG00000147684
ENSG00000115705
ENSG00000228716
ENSG00000116678
ENSG00000180176
ENSG00000171298
ENSG00000173198
ENSG00000115232
ENSG00000147224
ENSG00000169418
ENSG00000066468
ENSG00000160867
ENSG00000068078
ENSG00000158104
ENSG00000188389
ENSG00000156738
ENSG00000091128
ENSG00000130702
ENSG00000115414
ENSG00000091136
ENSG00000135862
ENSG00000196569
ENSG00000101680
ENSG00000172037
ENSG00000196878
ENSG00000058085
ENSG00000112769
ENSG00000053747
ENSG00000050555
ENSG00000139874
ENSG00000132671
ENSG00000278195
ENSG00000143799
ENSG00000129484
ENSG00000041880
ENSG00000137070
ENSG00000182333
ENSG00000175535
ENSG00000169710
ENSG00000180914
ENSG00000135446
ENSG00000110092
ENSG00000105810
ENSG00000160801
ENSG00000182578
ENSG00000113263
ENSG00000112964
ENSG00000159131
ENSG00000120251
ENSG00000125675
ENSG00000152578
ENSG00000121966
ENSG00000186716
ENSG00000103653
ENSG00000197901
ENSG00000149452
ENSG00000168065
ENSG00000165029
ENSG00000211452
ENSG00000174417
ENSG00000100197
ENSG00000168412
ENSG00000134640
ENSG00000132155
ENSG00000185386
ENSG00000162733
ENSG00000152402
ENSG00000164116
ENSG00000114200
ENSG00000096968
ENSG00000162434
ENSG00000196549
ENSG00000171759
ENSG00000198223
ENSG00000080293
ENSG00000112115
ENSG00000106128
ENSG00000136244
ENSG00000197891
ENSG00000121764
ENSG00000137252
ENSG00000256713
ENSG00000065325
ENSG00000165409
ENSG00000157103
ENSG00000160712
ENSG00000134352
ENSG00000105397
ENSG00000105639
ENSG00000171189
ENSG00000164418
ENSG00000163873
ENSG00000149403
ENSG00000105737
ENSG00000126934
ENSG00000169032
ENSG00000203859
ENSG00000113302
ENSG00000112294
ENSG00000183044
ENSG00000106123
ENSG00000146904
ENSG00000065361
ENSG00000044524
ENSG00000070886
ENSG00000133216
ENSG00000182580
ENSG00000145242
ENSG00000196411
ENSG00000154928
ENSG00000116106
ENSG00000101213
ENSG00000135333
ENSG00000183317
ENSG00000080224
ENSG00000139626
ENSG00000128602
ENSG00000181104
